# Supplementary material for: Lag-invariant detection of interactions in spatially-extended systems using linear inverse modeling
Source: PLoS One. 2020 Dec 11;15(12):e0242715. doi: 10.1371/journal.pone.0242715 (PMC7732350; doi:10.1371/journal.pone.0242715)
Supplement: S1 File — (M) [file pone.0242715.s001.m]

%compares the sensitivity of the three different test-statistics (real,
%imag, complex)

%SET PARAMETERS 
p = {};
%setup 
p.setup.lsource = 4; %length of one-dimensional source strip (mm)
p.setup.lsensor = 4; %length of one-dimensional sensor strip (mm)
p.setup.dsource = 0.2; %inter-source distance (mm)
p.setup.dsensor = 0.4; %inter-sensor distance (mm)
p.setup.xsource = -p.setup.lsource/2:p.setup.dsource:p.setup.lsource/2; %source locations 
p.setup.xsensor = -p.setup.lsensor/2:p.setup.dsensor:p.setup.lsensor/2; %sensor locations 
p.setup.m = length(p.setup.xsource); %number of source locations 
p.setup.n = length(p.setup.xsensor); %number of sensor locations 
p.setup.h = 0.5; %vertical distance of sensor strip to source strip (mm)
%source configuration
p.source.loc = [1+4 p.setup.m-4]; %as indices
p.source.corr = 0.3; %absolute source correlation-level 
p.source.var = [1 1]; %variances of active sources 
p.source.angle = 0; %correlation angle 
%observation
p.obs.noise = 0; %noise level (fraction of the maximal eigenvalue of L*L')
p.obs.k = 50; %number of samples 
%estimation
p.est.lambda1 = 10^(-20); %Estimator 1 
p.est.lambda2 = p.est.lambda1^2; %Estimator 2 
%testing 
p.test.alpha = 0.025; %significance level 
p.test.m = 10000; %number of realizations


%set range of lag 
phi = 0:pi/2/50:pi/2;

%compute sensitivity of the real and imag statstic with alpha = 0.025.
p.test.alpha = 0.025;
for k=1:length(phi)
    p.source.angle = phi(k);
    f = meg_testmodel_sensitivity(p); 
    r1(k,:) = f(:,1); clear f
end
%compute sensitivity of the real and imag statstic with alpha = 0.05.
p.test.alpha = 0.05;
for k=1:length(phi)
    p.source.angle = phi(k);
    f = meg_testmodel_sensitivity(p); 
    r2(k,:) = f(:,1); clear f
end

figure, hold on
plot(phi*90*2/pi,r1(:,1),'*-k') %real with alpha = 0.025
plot(phi*90*2/pi,r1(:,2),'o-k') %imag with alpha = 0.025
plot(phi*90*2/pi,r2(:,3),'d-k') %complex with alpha = 0.05
legend('real','imag','complex')
axis square 
grid on 
xlabel('Connectivity lag (deg)')
ylabel('Sensitivity')
