# Supplementary material for: Lag-invariant detection of interactions in spatially-extended systems using linear inverse modeling
Source: PLoS One. 2020 Dec 11;15(12):e0242715. doi: 10.1371/journal.pone.0242715 (PMC7732350; doi:10.1371/journal.pone.0242715)
Supplement: S2 File — (M) [file pone.0242715.s002.m]

%Performance of uncorrected estimators as a function of regularization- and noise-level

function figure_c

%SET PARAMETERS 
p = {};
%setup 
p.setup.lsource = 4; %length of one-dimensional source strip (mm)
p.setup.lsensor = 4; %length of one-dimensional sensor strip (mm)
p.setup.dsource = 0.2; %inter-source distance (mm)
p.setup.dsensor = 0.4; %inter-sensor distance (mm)
p.setup.xsource = -p.setup.lsource/2:p.setup.dsource:p.setup.lsource/2; %source locations 
p.setup.xsensor = -p.setup.lsensor/2:p.setup.dsensor:p.setup.lsensor/2; %sensor locations 
p.setup.m = length(p.setup.xsource); %number of source locations 
p.setup.n = length(p.setup.xsensor); %number of sensor locations 
p.setup.h = 0.5; %vertical distance of sensor strip to source strip (mm)
%source configuration
p.source.loc = [1+4 p.setup.m-4]; %as indices
p.source.corr = 0.3; %absolute source correlation-level 
p.source.var = [1 1]; %variances of active sources 
p.source.angle = pi/4; %correlation angle 
%observation
p.obs.noise = 0.01; %noise level (fraction of the maximal eigenvalue of L*L')
%estimation
p.est.lambda1 = 10^(-3);
p.est.lambda2 = p.est.lambda1^2; 
p.est.rank1 = 21; 
p.est.rank2 = 21;


%LEAKAGE/INTERACTION
r_lambda = -3:0.1:3;
r_angle = [0 20 40 50 70]*(pi/2)/90;
for k=1:length(r_lambda)
    p.est.lambda1 = 10^(r_lambda(k));
    p.est.lambda2 = p.est.lambda1^2;
    for n=1:length(r_angle)
         p.source.angle = r_angle(n);
        [N1 N2 N3] = meg_testmodel_efficacy_three(p);
        %interaction terms 
        e1(k,n) = 1-N1(end,2);
        e2(k,n) = 1-N2(end,2);
        e3(k,n) = 1-N3(end,2);
        %noise terms 
        e4(k,n) = 1-N1(end,3);
        e5(k,n) = 1-N2(end,3);
        e6(k,n) = 1-N3(end,3);
        
        %[d1 d2] = max(N1(:,2)-N1(:,1)); 
        %e1(k,n) = d1; f1(k,n) = d2; clear d1 d2 
        %[d1 d2] = max(N2(:,2)-N2(:,1)); 
        %e2(k,n) = d1; f2(k,n) = d2; clear d1 d2 
        %[d1 d2] = max(N3(:,2)-N3(:,1)); 
        %e3(k,n) = d1; f3(k,n) = d2; clear d1 d2 
        clear N1 N2 N3
    end
end


figure

%angle = 0 degrees 
subplot(2,2,1), hold on
plot(r_lambda,e1(:,1),'b')
plot(r_lambda,e2(:,1),'r')
plot(r_lambda,e3(:,1),'g')
axis square
axis([-3 1 0 1])
xlabel('Regularization level')
ylabel('Interaction suppression')
legend('source-based','sensor-based (Type 1)','sensor-based (Type 2)')
title('Lag = 0 degrees')
%angle = 45 degrees 
subplot(2,2,2), hold on
plot(r_lambda,e1(:,2),'b')
plot(r_lambda,e2(:,2),'r')
plot(r_lambda,e3(:,2),'g')
axis square
axis([-3 1 0 1])
xlabel('Regularization level')
ylabel('Interaction suppression')
title('Lag = 45 degrees')
%angle = 80 degrees 
subplot(2,2,3), hold on
plot(r_lambda,e1(:,3),'b')
plot(r_lambda,e2(:,3),'r')
plot(r_lambda,e3(:,3),'g')
axis square
axis([-3 1 0 1])
xlabel('Regularization level')
ylabel('Interaction suppression')
title('Lag = 75 degrees')

%noise
subplot(2,2,4), hold on
hold on
plot(r_lambda,e4(:,1),'b')
plot(r_lambda,e5(:,1),'r')
plot(r_lambda,e6(:,1),'g')
axis square
axis([-3 1 0 1])
ylabel('Suppression of noise')
xlabel('Regularization level')
title('Noise suppression')


figure
subplot(2,2,1),plot(r_lambda,e1,'k')
axis square
axis([-3 2 0 1])
grid on 
xlabel('Regularization level')
ylabel('Suppression')
subplot(2,2,2),plot(r_lambda,e2,'k')
axis square
axis([-3 2 0 1])
grid on
xlabel('Regularization level')
ylabel('Suppression')
subplot(2,2,3),plot(r_lambda,e3,'k')
axis square
axis([-3 2 0 1])
grid on
xlabel('Regularization level')
ylabel('Suppression')

%noise
subplot(2,2,4), hold on
hold on
plot(r_lambda,e4(:,1),'b')
plot(r_lambda,e5(:,1),'r')
plot(r_lambda,e6(:,1),'g')
axis square
axis([-3 2 0 1])
grid on 
ylabel('Suppression')
xlabel('Regularization level')
title('Noise suppression')
legend('source-based','sensor-based (Type 1)','sensor-based (Type 2)')
