# Supplementary material for: Lag-invariant detection of interactions in spatially-extended systems using linear inverse modeling
Source: PLoS One. 2020 Dec 11;15(12):e0242715. doi: 10.1371/journal.pone.0242715 (PMC7732350; doi:10.1371/journal.pone.0242715)
Supplement: S3 File — (M) [file pone.0242715.s003.m]

%Bias of uncorrected and corrected estimators as a function of noise-level

%SET PARAMETERS 
p = {};
%setup 
p.setup.lsource = 4; %length of one-dimensional source strip (mm)
p.setup.lsensor = 4; %length of one-dimensional sensor strip (mm)
p.setup.dsource = 0.2; %inter-source distance (mm)
p.setup.dsensor = 0.4; %inter-sensor distance (mm)
p.setup.xsource = -p.setup.lsource/2:p.setup.dsource:p.setup.lsource/2; %source locations 
p.setup.xsensor = -p.setup.lsensor/2:p.setup.dsensor:p.setup.lsensor/2; %sensor locations 
p.setup.m = length(p.setup.xsource); %number of source locations 
p.setup.n = length(p.setup.xsensor); %number of sensor locations 
p.setup.h = 0.5; %vertical distance of sensor strip to source strip (mm)
%source configuration
p.source.loc = [1+4 p.setup.m-4]; %as indices
p.source.corr = 0.3; %absolute source correlation-level 
p.source.var = [1 1]; %variances of active sources 
p.source.angle = 0; %correlation angle 

%set ranges of free parameters 
r_lambda = -8:0.5:0;
r_noise = 0:0.025:0.1;

rho1 = [];
rho2 = [];
rho3 = [];
for k=1:length(r_lambda)
    p.est.lambda1 = 10^(r_lambda(k)); %Estimator 1 
    p.est.lambda2 = p.est.lambda1^2; %Estimator 2  
    for l=1:length(r_noise)    
        p.obs.noise = r_noise(l);
        for m=0:21
            p.est.rank1 = m;
            p.est.rank2 = m;
            dummy =  meg_testmodel_expectations_corrected_three(p);
            rho1(k,l,m+1) = dummy(1);
            rho2(k,l,m+1) = dummy(2); 
            rho3(k,l,m+1) = dummy(3); 
            clear dummy
        end
    end
    k
end


%illustration 
p.est.lambda1 = 10^(-2.2); 
p.est.lambda2 = p.est.lambda1^2;
p.obs.noise = 0.05;
[rho c] = meg_testmodel_expectations(p);
subplot(3,3,4), hold on
imagesc(p.setup.xsource,p.setup.xsource,abs(c.est1)), colormap jet, colorbar, axis square, axis xy, colorbar
plot(p.setup.xsource(p.source.loc(1)),p.setup.xsource(p.source.loc(2)),'ow')
plot(p.setup.xsource(p.source.loc(2)),p.setup.xsource(p.source.loc(1)),'ow')
axis([-2 2 -2 2])
range = max(abs(c.est1(:))); caxis([-range range])
xlabel('Noise-level'), ylabel('Performance')
title('Source-based')
subplot(3,3,5), hold on 
imagesc(p.setup.xsource,p.setup.xsource,abs(c.est2)), colormap jet, colorbar, axis square, axis xy, colorbar
plot(p.setup.xsource(p.source.loc(1)),p.setup.xsource(p.source.loc(2)),'ow')
plot(p.setup.xsource(p.source.loc(2)),p.setup.xsource(p.source.loc(1)),'ow')
axis([-2 2 -2 2])
range = max(abs(c.est2(:))); caxis([-range range])
xlabel('Noise-level'), ylabel('Performance')
title('Sensor-based')

%illustration 
p.est.lambda1 = 10^(-3); 
p.est.lambda2 = p.est.lambda1^2;
p.obs.noise = 0.05;
[rho c] = meg_testmodel_expectations_corrected_three(p);
subplot(3,3,7), hold on
imagesc(p.setup.xsource,p.setup.xsource,abs(c.est1_corrected)), colormap jet, colorbar, axis square, axis xy, colorbar
plot(p.setup.xsource(p.source.loc(1)),p.setup.xsource(p.source.loc(2)),'ow')
plot(p.setup.xsource(p.source.loc(2)),p.setup.xsource(p.source.loc(1)),'ow')
axis([-2 2 -2 2])
range = max(abs(c.est1_corrected(:))); caxis([-range range])
xlabel('Noise-level'), ylabel('Performance')
title('Source-based')
subplot(3,3,8), hold on
imagesc(p.setup.xsource,p.setup.xsource,abs(c.est2_corrected_type_1)), colormap jet, colorbar, axis square, axis xy, colorbar
plot(p.setup.xsource(p.source.loc(1)),p.setup.xsource(p.source.loc(2)),'ow')
plot(p.setup.xsource(p.source.loc(2)),p.setup.xsource(p.source.loc(1)),'ow')
axis([-2 2 -2 2])
range = max(abs(c.est2_corrected_type_1(:))); caxis([-range range])
xlabel('Noise-level'), ylabel('Performance')
title('Sensor-based (correction in sensor-space)')
subplot(3,3,9), hold on
imagesc(p.setup.xsource,p.setup.xsource,abs(c.est2_corrected_type_2)), colormap jet, colorbar, axis square, axis xy, colorbar
plot(p.setup.xsource(p.source.loc(1)),p.setup.xsource(p.source.loc(2)),'ow')
plot(p.setup.xsource(p.source.loc(2)),p.setup.xsource(p.source.loc(1)),'ow')
axis([-2 2 -2 2])
range = max(abs(c.est2_corrected_type_2(:))); caxis([-range range])
xlabel('Noise-level'), ylabel('Performance')
title('Sensor-based (correction in source-space)')
