# Supplementary material for: Lag-invariant detection of interactions in spatially-extended systems using linear inverse modeling
Source: PLoS One. 2020 Dec 11;15(12):e0242715. doi: 10.1371/journal.pone.0242715 (PMC7732350; doi:10.1371/journal.pone.0242715)
Supplement: S4 File — (M) [file pone.0242715.s004.m]

%detections (yes/no) of the corrected estimator as a function of lag for all
%three test-statistics (real, imag, complex). The detections are calculated
%only for the maximal projection rank. 

%SET PARAMETERS 
p = {};

%setup 
p.setup.lsource = 4; %length of one-dimensional source strip (mm)
p.setup.lsensor = 4; %length of one-dimensional sensor strip (mm)
p.setup.dsource = 0.2; %inter-source distance (mm)
p.setup.dsensor = 0.4; %inter-sensor distance (mm)
p.setup.xsource = -p.setup.lsource/2:p.setup.dsource:p.setup.lsource/2; %source locations 
p.setup.xsensor = -p.setup.lsensor/2:p.setup.dsensor:p.setup.lsensor/2; %sensor locations 
p.setup.m = length(p.setup.xsource); %number of source locations 
p.setup.n = length(p.setup.xsensor); %number of sensor locations 
p.setup.h = 0.5; %vertical distance of sensor strip to source strip (mm)

%source configuration
p.source.loc = [1+4 p.setup.m-4]; %as indices
p.source.corr = 0.3; %absolute source correlation-level 
p.source.var = [1 1]; %variances of active sources 
%p.source.angle = pi/4; %correlation angle 

%observation
p.obs.noise = 0.01; %noise level (fraction of the maximal eigenvalue of L*L')
p.obs.k = 100; %number of samples 

%estimation
%p.est.lambda1 = 10^(-3); %Estimator 1 
%p.est.lambda2 = p.est.lambda1^2; %Estimator 2 
p.est.rank1 = 21; 
p.est.rank2 = 21; 

%testing 
p.test.alpha = 0.025; %significance level 
p.test.m = 1000; %number of realizations


r_angle = 0:(pi/2)/11:pi/2;
r_lambda = -2; 

for k=1:length(r_angle)
    p.source.angle = r_angle(k); 
    for n=1:length(r_lambda)
    p.est.lambda1 = 10^(r_lambda(n)); %Estimator 1 
    p.est.lambda2 = p.est.lambda1^2; %Estimator 2 
    
    [P1_1 P1_2 P1_3 P2_1 P2_2 P2_3 P3_1 P3_2 P3_3] = meg_testmodel_sensitivity_corrected_three(p); 
    

    %ESTIMATOR 1
    %real
    P = abs(P1_1(:,:,end)); %corrected
    N = sum(mat2vec(P)>=P(p.source.loc(1),p.source.loc(2)));
    D1_corr(k,n,1) = 1-(N-1)/(p.setup.m*(p.setup.m-1)/2); 
    P = abs(P1_1(:,:,1)); %uncorrected
    N = sum(mat2vec(P)>=P(p.source.loc(1),p.source.loc(2)));
    D1_uncorr(k,n,1) = 1-(N-1)/(p.setup.m*(p.setup.m-1)/2); 
    %imag
    P = abs(P1_2(:,:,end)); %corrected
    N = sum(mat2vec(P)>=P(p.source.loc(1),p.source.loc(2)));
    D1_corr(k,n,2) = 1-(N-1)/(p.setup.m*(p.setup.m-1)/2); 
    P = abs(P1_2(:,:,1)); %uncorrected
    N = sum(mat2vec(P)>=P(p.source.loc(1),p.source.loc(2)));
    D1_uncorr(k,n,2) = 1-(N-1)/(p.setup.m*(p.setup.m-1)/2); 
    %complex 
    P = abs(P1_3(:,:,end)); %corrected
    N = sum(mat2vec(P)>=P(p.source.loc(1),p.source.loc(2)));
    D1_corr(k,n,3) = 1-(N-1)/(p.setup.m*(p.setup.m-1)/2); 
    P = abs(P1_3(:,:,1)); %uncorrected
    N = sum(mat2vec(P)>=P(p.source.loc(1),p.source.loc(2)));
    D1_uncorr(k,n,3) = 1-(N-1)/(p.setup.m*(p.setup.m-1)/2);  
    
    
    %ESTIMATOR 2
    %real
    P = abs(P2_1(:,:,end)); %corrected
    N = sum(mat2vec(P)>=P(p.source.loc(1),p.source.loc(2)));
    D2_corr(k,n,1) = 1-(N-1)/(p.setup.m*(p.setup.m-1)/2); 
    P = abs(P2_1(:,:,1)); %uncorrected
    N = sum(mat2vec(P)>=P(p.source.loc(1),p.source.loc(2)));
    D2_uncorr(k,n,1) = 1-(N-1)/(p.setup.m*(p.setup.m-1)/2); 
    %imag
    P = abs(P2_2(:,:,end)); %corrected
    N = sum(mat2vec(P)>=P(p.source.loc(1),p.source.loc(2)));
    D2_corr(k,n,2) = 1-(N-1)/(p.setup.m*(p.setup.m-1)/2); 
    P = abs(P2_2(:,:,1)); %uncorrected
    N = sum(mat2vec(P)>=P(p.source.loc(1),p.source.loc(2)));
    D2_uncorr(k,n,2) = 1-(N-1)/(p.setup.m*(p.setup.m-1)/2); 
    %complex 
    P = abs(P2_3(:,:,end)); %corrected
    N = sum(mat2vec(P)>=P(p.source.loc(1),p.source.loc(2)));
    D2_corr(k,n,3) = 1-(N-1)/(p.setup.m*(p.setup.m-1)/2); 
    P = abs(P2_3(:,:,1)); %uncorrected
    N = sum(mat2vec(P)>=P(p.source.loc(1),p.source.loc(2)));
    D2_uncorr(k,n,3) = 1-(N-1)/(p.setup.m*(p.setup.m-1)/2);  
    
    
    %ESTIMATOR 3
    P = abs(P3_1(:,:,end)); %corrected
    N = sum(mat2vec(P)>=P(p.source.loc(1),p.source.loc(2)));
    D3_corr(k,n,1) = 1-(N-1)/(p.setup.m*(p.setup.m-1)/2);
    P = abs(P3_1(:,:,1)); %uncorrected
    N = sum(mat2vec(P)>=P(p.source.loc(1),p.source.loc(2)));
    D3_uncorr(k,n,1) = 1-(N-1)/(p.setup.m*(p.setup.m-1)/2); 
    %imag
    P = abs(P3_2(:,:,end)); %corrected
    N = sum(mat2vec(P)>=P(p.source.loc(1),p.source.loc(2)));
    D3_corr(k,n,2) = 1-(N-1)/(p.setup.m*(p.setup.m-1)/2);
    P = abs(P3_2(:,:,1)); %uncorrected
    N = sum(mat2vec(P)>=P(p.source.loc(1),p.source.loc(2)));
    D3_uncorr(k,n,2) = 1-(N-1)/(p.setup.m*(p.setup.m-1)/2); 
    %complex 
    P = abs(P3_3(:,:,end)); %corrected
    N = sum(mat2vec(P)>=P(p.source.loc(1),p.source.loc(2)));
    D3_corr(k,n,3) = 1-(N-1)/(p.setup.m*(p.setup.m-1)/2); 
    P = abs(P3_3(:,:,1)); %uncorrected
    N = sum(mat2vec(P)>=P(p.source.loc(1),p.source.loc(2)));
    D3_uncorr(k,n,3) = 1-(N-1)/(p.setup.m*(p.setup.m-1)/2); 
    end
    k
end

%PLOT
figure
%SOURCE-BASED
subplot(3,3,1), hold on 
plot(r_angle*360/(2*pi),D1_uncorr(:,1,1),'.-r','markersize',20) %without correction
plot(r_angle*360/(2*pi),D1_corr(:,1,1),'.-g','markersize',20) %with correction
plot([r_angle(1) r_angle(end)]*360/(2*pi),[0.95 0.95],'--k') %95% threshold 
ylim([0 1]), xlim([0 90]), axis square
xlabel('Lag (degrees)'), ylabel('Detection power'), title('Real')
subplot(3,3,2), hold on 
plot(r_angle*360/(2*pi),D1_uncorr(:,1,2),'.-r','markersize',20) %without correction
plot(r_angle*360/(2*pi),D1_corr(:,1,2),'.-g','markersize',20) %with correction
plot([r_angle(1) r_angle(end)]*360/(2*pi),[0.95 0.95],'--k') %95% threshold 
ylim([0 1]), xlim([0 90]), axis square
xlabel('Lag (degrees)'), ylabel('Detection power'), title('Imaginary')
subplot(3,3,3), hold on 
plot(r_angle*360/(2*pi),D1_uncorr(:,1,3),'.-r','markersize',20) %without correction
plot(r_angle*360/(2*pi),D1_corr(:,1,3),'.-g','markersize',20) %with correction
plot([r_angle(1) r_angle(end)]*360/(2*pi),[0.95 0.95],'--k') %95% threshold 
ylim([0 1]), xlim([0 90]), axis square
xlabel('Lag (degrees)'), ylabel('Detection power'), title('Complex')

%SENSOR-BASED WITH CORRECTION IN SOURCE-SPACE
subplot(3,3,4), hold on 
plot(r_angle*360/(2*pi),D2_uncorr(:,1,1),'.-r','markersize',20) %without correction
plot(r_angle*360/(2*pi),D2_corr(:,1,1),'.-g','markersize',20) %with correction
plot([r_angle(1) r_angle(end)]*360/(2*pi),[0.95 0.95],'--k') %95% threshold 
ylim([0 1]), xlim([0 90]), axis square
xlabel('Lag (degrees)'), ylabel('Detection power'), title('Real')
subplot(3,3,5), hold on 
plot(r_angle*360/(2*pi),D2_uncorr(:,1,2),'.-r','markersize',20) %without correction
plot(r_angle*360/(2*pi),D2_corr(:,1,2),'.-g','markersize',20) %with correction
plot([r_angle(1) r_angle(end)]*360/(2*pi),[0.95 0.95],'--k') %95% threshold 
ylim([0 1]), xlim([0 90]), axis square
xlabel('Lag (degrees)'), ylabel('Detection power'), title('Imaginary')
subplot(3,3,6), hold on 
plot(r_angle*360/(2*pi),D2_uncorr(:,1,3),'.-r','markersize',20) %without correction
plot(r_angle*360/(2*pi),D2_corr(:,1,3),'.-g','markersize',20) %with correction
plot([r_angle(1) r_angle(end)]*360/(2*pi),[0.95 0.95],'--k') %95% threshold 
ylim([0 1]), xlim([0 90]), axis square
xlabel('Lag (degrees)'), ylabel('Detection power'), title('Complex')
legend('uncorrected','corrected')

%SENSOR-BASED WITH CORRECTION IN SENSOR-SPACE
subplot(3,3,7), hold on 
plot(r_angle*360/(2*pi),D3_uncorr(:,1,1),'.-r','markersize',20) %without correction
plot(r_angle*360/(2*pi),D3_corr(:,1,1),'.-g','markersize',20) %with correction
plot([r_angle(1) r_angle(end)]*360/(2*pi),[0.95 0.95],'--k') %95% threshold 
ylim([0 1]), xlim([0 90]), axis square
xlabel('Lag (degrees)'), ylabel('Detection power'), title('Real')
subplot(3,3,8), hold on 
plot(r_angle*360/(2*pi),D3_uncorr(:,1,2),'.-r','markersize',20) %without correction
plot(r_angle*360/(2*pi),D3_corr(:,1,2),'.-g','markersize',20) %with correction
plot([r_angle(1) r_angle(end)]*360/(2*pi),[0.95 0.95],'--k') %95% threshold 
ylim([0 1]), xlim([0 90]), axis square
xlabel('Lag (degrees)'), ylabel('Detection power'), title('Imaginary')
subplot(3,3,9), hold on 
plot(r_angle*360/(2*pi),D3_uncorr(:,1,3),'.-r','markersize',20) %without correction
plot(r_angle*360/(2*pi),D3_corr(:,1,3),'.-g','markersize',20) %with correction
plot([r_angle(1) r_angle(end)]*360/(2*pi),[0.95 0.95],'--k') %95% threshold 
ylim([0 1]), xlim([0 90]), axis square
xlabel('Lag (degrees)'), ylabel('Detection power'), title('Complex')
