# Supplementary material for: Lag-invariant detection of interactions in spatially-extended systems using linear inverse modeling
Source: PLoS One. 2020 Dec 11;15(12):e0242715. doi: 10.1371/journal.pone.0242715 (PMC7732350; doi:10.1371/journal.pone.0242715)
Supplement: S5 File — (M) [file pone.0242715.s005.m]

%SET PARAMETERS 
p = {};
%setup 
p.setup.lsource = 4; %length of one-dimensional source strip (mm)
p.setup.lsensor = 4; %length of one-dimensional sensor strip (mm)
p.setup.dsource = 0.2; %inter-source distance (mm)
p.setup.dsensor = 0.4; %inter-sensor distance (mm)
p.setup.xsource = -p.setup.lsource/2:p.setup.dsource:p.setup.lsource/2; %source locations 
p.setup.xsensor = -p.setup.lsensor/2:p.setup.dsensor:p.setup.lsensor/2; %sensor locations 
p.setup.m = length(p.setup.xsource); %number of source locations 
p.setup.n = length(p.setup.xsensor); %number of sensor locations 
p.setup.h = 0.5; %vertical distance of sensor strip to source strip (mm)

%source configuration
p.source.loc = 2:6:21; %as indices
p.source.n = length(p.source.loc); %number of sources 
p.source.var = ones(1,p.source.n); %variances of active sources 
p.source.angle = 2*pi*(0:p.source.n-1)'/p.source.n; %correlation angles (relative to first source)  

%observation
p.obs.noise = 0.01; %noise level (fraction of the maximal eigenvalue of L*L')
p.obs.k = 100; %number of samples 

%estimation
p.est.lambda1 = 10^(-2); %Estimator 1 
p.est.lambda2 = p.est.lambda1^2; %Estimator 2 

%testing 
p.test.alpha = 0.025; %significance level of the real and imag test-statistic
%(the significance levels of the complex test-statistic is set to 2*p.test.alpha)
p.test.m = 1000; %number of realizations

%%%%%%%%%%%%%%%%%%%%%%%%%%%%%%%%%%%%%%%%%%%%%%%%%%%%%%%%%%%%%%%%%%%%%%%%%%%
%UNCORRECTED 

%results 
p.est.rank1 = 0;
p.est.rank2 = 0;
range = 0:0.1:1; %range of interaction strength 
for k=1:length(range)
p.source.corr = range(k);
[~,~,~,P2_1 P2_2 P2_3] = meg_testmodel_network_sensitivity_corrected(p);
P_real(:,:,k) = P2_1; clear P2_1 
P_imag(:,:,k) = P2_2; clear P2_2 
P_comp(:,:,k) = P2_3; clear P2_3 
end

%plot 
r1 = max(P_real(:));
r2 = max(P_imag(:));
r3 = max(P_comp(:));
r = max([r1 r2 r2]); clear r1 r2 r3 
figure
for k=1:length(range)
%REAL 
subplot(3,length(range),k)
imagesc(p.setup.xsource,p.setup.xsource,P_real(:,:,k))
colormap jet, axis xy, axis square
caxis([-1 1]*r); 
axis off
%IMAG
subplot(3,length(range),k+length(range))
imagesc(p.setup.xsource,p.setup.xsource,P_imag(:,:,k))
colormap jet, axis xy, axis square
caxis([-1 1]*r); 
axis off
%COMPLEX
subplot(3,length(range),k+2*length(range))
imagesc(p.setup.xsource,p.setup.xsource,P_comp(:,:,k))
colormap jet, axis xy, axis square
caxis([-1 1]*r); 
axis off
end
%%%%%%%%%%%%%%%%%%%%%%%%%%%%%%%%%%%%%%%%%%%%%%%%%%%%%%%%%%%%%%%%%%%%%%%%%%%
%CORRECTED 

%results 
p.est.rank1 = 21;
p.est.rank2 = 21;
range = 0:0.1:1; %range of interaction strength 
for k=1:length(range)
p.source.corr = range(k);
[~,~,~,P2_1 P2_2 P2_3] = meg_testmodel_network_sensitivity_corrected(p);
P_real(:,:,k) = P2_1(:,:,end); clear P2_1 
P_imag(:,:,k) = P2_2(:,:,end); clear P2_2 
P_comp(:,:,k) = P2_3(:,:,end); clear P2_3 
end

%plot 
r1 = max(P_real(:));
r2 = max(P_imag(:));
r3 = max(P_comp(:));
r = max([r1 r2 r2]); clear r1 r2 r3 
figure
for k=1:length(range)
%REAL 
subplot(3,length(range),k)
imagesc(p.setup.xsource,p.setup.xsource,P_real(:,:,k))
colormap jet, axis xy, axis square
caxis([-1 1]*r)
axis off
%IMAG
subplot(3,length(range),k+length(range))
imagesc(p.setup.xsource,p.setup.xsource,P_imag(:,:,k))
colormap jet, axis xy, axis square
caxis([-1 1]*r)
axis off
%COMPLEX
subplot(3,length(range),k+2*length(range))
imagesc(p.setup.xsource,p.setup.xsource,P_comp(:,:,k))
colormap jet, axis xy, axis square
caxis([-1 1]*r)
axis off
end
%%%%%%%%%%%%%%%%%%%%%%%%%%%%%%%%%%%%%%%%%%%%%%%%%%%%%%%%%%%%%%%%%%%%%%%%%%%
