# Supplementary material for: Lag-invariant detection of interactions in spatially-extended systems using linear inverse modeling
Source: PLoS One. 2020 Dec 11;15(12):e0242715. doi: 10.1371/journal.pone.0242715 (PMC7732350; doi:10.1371/journal.pone.0242715)
Supplement: S6 File — (M) [file pone.0242715.s006.m]

%vectorizes the matrix M by concatenating the rows
%from top to bottom and from left to right while 
%discarding the diagonal entries and the entries 
%under the diagonal 

function V = mat2vec(M)

[N N] = size(M);
V = M(1,2:end);
for i=2:N-1
    V = [V M(i,i+1:end)];
end
