# Supplementary material for: Lag-invariant detection of interactions in spatially-extended systems using linear inverse modeling
Source: PLoS One. 2020 Dec 11;15(12):e0242715. doi: 10.1371/journal.pone.0242715 (PMC7732350; doi:10.1371/journal.pone.0242715)
Supplement: S7 File — (M) [file pone.0242715.s007.m]

function F = meg_testmodel_sensitivity(p)

%%%%%%%%%%%%%%%%%%%%%%%%%%%%%%%%%%%%%%%%%%%%%%%%%%%%%%%%%%%%%%%%%%%%%%%%%%%
% %SET PARAMETERS 
% p = {};
% %setup 
% p.setup.lsource = 4; %length of one-dimensional source strip (mm)
% p.setup.lsensor = 4; %length of one-dimensional sensor strip (mm)
% p.setup.dsource = 0.2; %inter-source distance (mm)
% p.setup.dsensor = 0.4; %inter-sensor distance (mm)
% p.setup.xsource = -p.setup.lsource/2:p.setup.dsource:p.setup.lsource/2; %source locations 
% p.setup.xsensor = -p.setup.lsensor/2:p.setup.dsensor:p.setup.lsensor/2; %sensor locations 
% p.setup.m = length(p.setup.xsource); %number of source locations 
% p.setup.n = length(p.setup.xsensor); %number of sensor locations 
% p.setup.h = 0.5; %vertical distance of sensor strip to source strip (mm)
% %source configuration
% p.source.loc = [1+4 p.setup.m-4]; %as indices
% p.source.corr = 0.3; %absolute source correlation-level 
% p.source.var = [1 1]; %variances of active sources 
% p.source.angle = DUMMY; %correlation angle 
% %observation
% p.obs.noise = 0; %noise level (fraction of the maximal eigenvalue of L*L')
% p.obs.k = 100; %number of samples 
% %estimation
% p.est.lambda1 = 10^(-20); %Estimator 1 
% p.est.lambda2 = p.est.lambda1^2; %Estimator 2 
% %testing 
% p.test.alpha = 0.025; %significance level 
% p.test.m = 1000; %number of realizations
%%%%%%%%%%%%%%%%%%%%%%%%%%%%%%%%%%%%%%%%%%%%%%%%%%%%%%%%%%%%%%%%%%%%%%%%%%%
%generate p.test.m realizations of the test-statistics
C1 = zeros(p.setup.m^2,p.test.m,1); %Estimator 1
C2 = zeros(p.setup.m^2,p.test.m,1); %Estimator 2
for k=1:p.test.m
c = meg_testmodel_estimate(p);
C1(:,k) = c.est1(:); 
C2(:,k) = c.est2(:); 
clear c
end
clear k
%%%%%%%%%%%%%%%%%%%%%%%%%%%%%%%%%%%%%%%%%%%%%%%%%%%%%%%%%%%%%%%%%%%%%%%%%%%
%approximate the expectation value of the complex-valued statistic 
EC1 = mean(C1,2); %Estimator 1
EC2 = mean(C2,2); %Estimator 2
%%%%%%%%%%%%%%%%%%%%%%%%%%%%%%%%%%%%%%%%%%%%%%%%%%%%%%%%%%%%%%%%%%%%%%%%%%%
%construct 100(1-p.test.alpha)% confidence intervals 
ci1 = zeros(p.setup.m^2,4); %Estimator 1
ci2 = zeros(p.setup.m^2,4); %Estimator 2
for k=1:p.setup.m^2
    
    %Estimator 1
    %real
    ci1(k,1) = prctile(real(C1(k,:)),100*p.test.alpha/2);
    ci1(k,2) = prctile(real(C1(k,:)),100*(1-p.test.alpha/2));
    %imag
    ci1(k,3) = prctile(imag(C1(k,:)),100*p.test.alpha/2);
    ci1(k,4) = prctile(imag(C1(k,:)),100*(1-p.test.alpha/2));
    
    %Estimator 2
    %real
    ci2(k,1) = prctile(real(C2(k,:)),100*p.test.alpha/2);
    ci2(k,2) = prctile(real(C2(k,:)),100*(1-p.test.alpha/2));
    %imag
    ci2(k,3) = prctile(imag(C2(k,:)),100*p.test.alpha/2);
    ci2(k,4) = prctile(imag(C2(k,:)),100*(1-p.test.alpha/2));
end
clear k

%sensitivity matrices of real and imag test-statistic 
P1 = zeros(length(EC1),3); %Estimator 1
P2 = zeros(length(EC2),3); %Estimator 2

%Estimator 1
%real
P1(ci1(:,1)>0,1) = ci1(find(ci1(:,1)>0),1);
P1(ci1(:,2)<0,1) = ci1(find(ci1(:,2)<0),2);
%imag 
P1(ci1(:,3)>0,2) = ci1(find(ci1(:,3)>0),3);
P1(ci1(:,4)<0,2) = ci1(find(ci1(:,4)<0),4);
clear ci1

%Estimator 2
%real
P2(ci2(:,1)>0,1) = ci2(find(ci2(:,1)>0),1);
P2(ci2(:,2)<0,1) = ci2(find(ci2(:,2)<0),2);
%imag 
P2(ci2(:,3)>0,2) = ci2(find(ci2(:,3)>0),3);
P2(ci2(:,4)<0,2) = ci2(find(ci2(:,4)<0),4);
clear ci2
%%%%%%%%%%%%%%%%%%%%%%%%%%%%%%%%%%%%%%%%%%%%%%%%%%%%%%%%%%%%%%%%%%%%%%%%%%%
%SENSITIVITY MATRIX FOR COMPLEX-VALUED TEST-STATISTIC

%Estimator 1
s = chi2inv(1-p.test.alpha,2);
t = 0:0.01:2*pi;
for j=1:p.setup.m^2
c = [real(C1(j,:))' imag(C1(j,:))'];
x = sqrt(s*var(c(:,1)))*cos(t) + mean(c(:,1));
y = sqrt(s*var(c(:,2)))*sin(t) + mean(c(:,2));
P1(j,3) = min(sqrt(x.^2 + y.^2));
clear c x y 
end
clear s t 

%Estimator 2
s = chi2inv(1-p.test.alpha,2);
t = 0:0.01:2*pi;
for j=1:p.setup.m^2
c = [real(C2(j,:))' imag(C2(j,:))'];
x = sqrt(s*var(c(:,1)))*cos(t) + mean(c(:,1));
y = sqrt(s*var(c(:,2)))*sin(t) + mean(c(:,2));
P2(j,3) = min(sqrt(x.^2 + y.^2));
clear c x y 
end
clear s t 
clear C1 C2 
%%%%%%%%%%%%%%%%%%%%%%%%%%%%%%%%%%%%%%%%%%%%%%%%%%%%%%%%%%%%%%%%%%%%%%%%%%%
%RESHAPE 

%Estimator 1
EC1 = reshape(EC1,p.setup.m,p.setup.m); %expectation values
P1_1 = reshape(P1(:,1),p.setup.m,p.setup.m); %real
P1_2 = reshape(P1(:,2),p.setup.m,p.setup.m); %imag 
P1_3 = reshape(P1(:,3),p.setup.m,p.setup.m); %complex 
clear P1

%Estimator 2
EC2 = reshape(EC2,p.setup.m,p.setup.m); %expectation values
P2_1 = reshape(P2(:,1),p.setup.m,p.setup.m); %real
P2_2 = reshape(P2(:,2),p.setup.m,p.setup.m); %imag 
P2_3 = reshape(P2(:,3),p.setup.m,p.setup.m); %complex 
clear P2
%%%%%%%%%%%%%%%%%%%%%%%%%%%%%%%%%%%%%%%%%%%%%%%%%%%%%%%%%%%%%%%%%%%%%%%%%%%
%GLOBAL PERFORMANCE (CAN I REMOVE THIS?)

%ESTIMATOR 1
%real 
Q = P1_1 - diag(diag(P1_1));
q = Q(p.source.loc(1)-2:p.source.loc(1)+2,p.source.loc(2)-2:p.source.loc(2)+2); 
if mean(q(:)) == 0; W(1,1) = 0; 
else
W(1,1) = sum(abs(q(:)))/sum(abs(Q(:))); 
end
clear q Q 
%imag
Q = P1_2 - diag(diag(P1_2));
q = Q(p.source.loc(1)-2:p.source.loc(1)+2,p.source.loc(2)-2:p.source.loc(2)+2); 
if mean(q(:)) == 0; W(1,1) = 0; 
else
W(2,1) = sum(abs(q(:)))/sum(abs(Q(:))); 
end
clear q Q 
%complex 
Q = P1_3 - diag(diag(P1_3));
q = Q(p.source.loc(1)-2:p.source.loc(1)+2,p.source.loc(2)-2:p.source.loc(2)+2); 
if mean(q(:)) == 0; W(1,1) = 0; 
else
W(3,1) = sum(abs(q(:)))/sum(abs(Q(:))); 
end
clear q Q 


%ESTIMATOR 2
%real 
Q = P2_1 - diag(diag(P2_1));
q = Q(p.source.loc(1)-2:p.source.loc(1)+2,p.source.loc(2)-2:p.source.loc(2)+2); 
if mean(q(:)) == 0; W(1,1) = 0; 
else
W(1,2) = sum(abs(q(:)))/sum(abs(Q(:))); 
end
clear q Q 
%imag
Q = P2_2 - diag(diag(P2_2));
q = Q(p.source.loc(1)-2:p.source.loc(1)+2,p.source.loc(2)-2:p.source.loc(2)+2); 
if mean(q(:)) == 0; W(1,1) = 0; 
else
W(2,2) = sum(abs(q(:)))/sum(abs(Q(:))); 
end
clear q Q 
%complex 
Q = P2_3 - diag(diag(P2_3));
q = Q(p.source.loc(1)-2:p.source.loc(1)+2,p.source.loc(2)-2:p.source.loc(2)+2); 
if mean(q(:)) == 0; W(1,1) = 0; 
else
W(3,2) = sum(abs(q(:)))/sum(abs(Q(:))); 
end
clear q Q 
%%%%%%%%%%%%%%%%%%%%%%%%%%%%%%%%%%%%%%%%%%%%%%%%%%%%%%%%%%%%%%%%%%%%%%%%%%%
%LOCAL PERFORMANCE 

%Estimator 1
f1 = P1_1(p.source.loc(1)-2:p.source.loc(1)+2,p.source.loc(2)-2:p.source.loc(2)+2); F(1,1) = mean(abs(f1(:))); clear f1 
f2 = P1_2(p.source.loc(1)-2:p.source.loc(1)+2,p.source.loc(2)-2:p.source.loc(2)+2); F(2,1) = mean(abs(f2(:))); clear f2
f3 = P1_3(p.source.loc(1)-2:p.source.loc(1)+2,p.source.loc(2)-2:p.source.loc(2)+2); F(3,1) = mean(abs(f3(:))); clear f3 

%Estimator 2
f1 = P2_1(p.source.loc(1)-2:p.source.loc(1)+2,p.source.loc(2)-2:p.source.loc(2)+2); F(1,2) = mean(abs(f1(:))); clear f1 
f2 = P2_2(p.source.loc(1)-2:p.source.loc(1)+2,p.source.loc(2)-2:p.source.loc(2)+2); F(2,2) = mean(abs(f2(:))); clear f2
f3 = P2_3(p.source.loc(1)-2:p.source.loc(1)+2,p.source.loc(2)-2:p.source.loc(2)+2); F(3,2) = mean(abs(f3(:))); clear f3 


%%%%%%%%%%%%%%%%%%%%%%%%%%%%%%%%%%%%%%%%%%%%%%%%%%%%%%%%%%%%%%%%%%%%%%%%%%%
%PLOTS 

if nargout == 0


%ESTIMATOR 1
figure 

%expectation (real)
subplot(3,2,1), imagesc(p.setup.xsource,p.setup.xsource,real(EC1)), colorbar, colormap jet, axis xy, axis square
range = max(abs(real(EC1(:)))); caxis([-1 1]*range); clear range
title('expectation (real)')

%expectation (imag)
subplot(3,2,3), imagesc(p.setup.xsource,p.setup.xsource,imag(EC1)), colorbar, colormap jet, axis xy, axis square
range = max(abs(imag(EC1(:)))); caxis([-1 1]*range); clear range
title('expectation (imag)')

%sensitivity (real)
subplot(3,2,2), imagesc(p.setup.xsource,p.setup.xsource,P1_1), colorbar, colormap jet, axis xy, axis square
range = max(abs(P1_1(:))); caxis([-1 1]*range); clear range 
title('sensitivity (real)')

%sensitivity (imag)
subplot(3,2,4), imagesc(p.setup.xsource,p.setup.xsource,P1_2), colorbar, colormap jet, axis xy, axis square
range = max(abs(P1_2(:))); caxis([-1 1]*range); clear range
title('sensitivity (imag)')

%sensitivity (complex)
subplot(3,2,6), imagesc(p.setup.xsource,p.setup.xsource,P1_3), colorbar, colormap jet, axis xy, axis square
range = max(P1_3(:)); caxis([-1 1]*range); clear range
title('sensitivity (complex)')


%ESTIMATOR 2
figure 

%expectation (real)
subplot(3,2,1), imagesc(p.setup.xsource,p.setup.xsource,real(EC2)), colorbar, colormap jet, axis xy, axis square
range = max(abs(real(EC2(:)))); caxis([-1 1]*range); clear range
title('expectation (real)')

%expectation (imag)
subplot(3,2,3), imagesc(p.setup.xsource,p.setup.xsource,imag(EC2)), colorbar, colormap jet, axis xy, axis square
range = max(abs(imag(EC2(:)))); caxis([-1 1]*range); clear range
title('expectation (imag)')

%sensitivity (real)
subplot(3,2,2), imagesc(p.setup.xsource,p.setup.xsource,P2_1), colorbar, colormap jet, axis xy, axis square
range = max(abs(P2_1(:))); caxis([-1 1]*range); clear range 
title('sensitivity (real)')

%sensitivity (imag)
subplot(3,2,4), imagesc(p.setup.xsource,p.setup.xsource,P2_2), colorbar, colormap jet, axis xy, axis square
range = max(abs(P2_2(:))); caxis([-1 1]*range); clear range
title('sensitivity (imag)')

%sensitivity (complex)
subplot(3,2,6), imagesc(p.setup.xsource,p.setup.xsource,P2_3), colorbar, colormap jet, axis xy, axis square
range = max(P2_3(:)); caxis([-1 1]*range); clear range
title('sensitivity (complex)')
end
%%%%%%%%%%%%%%%%%%%%%%%%%%%%%%%%%%%%%%%%%%%%%%%%%%%%%%%%%%%%%%%%%%%%%%%%%%%
%%%%%%%%%%%%%%%%%%%%%%%%%%%%%%%%%%%%%%%%%%%%%%%%%%%%%%%%%%%%%%%%%%%%%%%%%%%
%%%%%%%%%%%%%%%%%%%%%%%%%%%%%%%%%%%%%%%%%%%%%%%%%%%%%%%%%%%%%%%%%%%%%%%%%%%
%OLD CODE

% %sensitivity matrix of complex test-statistic
% for j=1:p.setup.m^2
% s = chi2inv(1-p.test.alpha,2);
% t = 0:0.01:2*pi;
% c = [real(C(j,:))' imag(C(j,:))'];
% [V,D] = eig(cov(c));
% beta = atan(V(2,2)/V(1,2)); %angle or rotation 
% R = [cos(beta) sin(-beta);sin(beta) cos(beta)]; %rotation matrix 
% x = sqrt(s*D(2,2))*cos(t);
% y = sqrt(s*D(1,1))*sin(t);
% r = [x',y']*R'; %rotate the ellips 
% %translate 
% x = r(:,1) + mean(c(:,1));
% y = r(:,2) + mean(c(:,2));
% clear r 
% %plot(c(:,1),c(:,2),'.k'), hold on, plot(x,y,'.r') %plots ellipse 
% %compute significance matrix 
% P0(j) = min(sqrt(x.^2 + y.^2));
% clear s t c V D beta R x y r 
% end
% P0 = reshape(P0,p.setup.m,p.setup.m); %reshape


% %RECTANGLE
% alpha = 1-sqrt(1-p.test.alpha);
% 
% ci = zeros(p.setup.m^2,4);
% for k=1:p.setup.m^2
%     %real
%     ci(k,1) = prctile(real(C(k,:)),100*alpha/2);
%     ci(k,2) = prctile(real(C(k,:)),100*(1-alpha/2));
%     %imag
%     ci(k,3) = prctile(imag(C(k,:)),100*alpha/2);
%     ci(k,4) = prctile(imag(C(k,:)),100*(1-alpha/2));
% end
% clear k
% 
% %sensitivity matrices of real and imag test-statistic 
% P1 = zeros(length(EC),2);
% %real
% P1(ci(:,1)>0,1) = ci(find(ci(:,1)>0),1);
% P1(ci(:,2)<0,1) = ci(find(ci(:,2)<0),2);
% %imag 
% P1(ci(:,3)>0,2) = ci(find(ci(:,3)>0),3);
% P1(ci(:,4)<0,2) = ci(find(ci(:,4)<0),4);
% clear ci 
% 
% P(:,3) = sqrt(P1(:,1).^2 + P1(:,2).^2); 
% clear P1 alpha ci C
