# Supplementary material for: Lag-invariant detection of interactions in spatially-extended systems using linear inverse modeling
Source: PLoS One. 2020 Dec 11;15(12):e0242715. doi: 10.1371/journal.pone.0242715 (PMC7732350; doi:10.1371/journal.pone.0242715)
Supplement: S8 File — (M) [file pone.0242715.s008.m]

%SET PARAMETERS 
% p = {};
% %setup 
% p.setup.lsource = 4; %length of one-dimensional source strip (mm)
% p.setup.lsensor = 4; %length of one-dimensional sensor strip (mm)
% p.setup.dsource = 0.2; %inter-source distance (mm)
% p.setup.dsensor = 0.4; %inter-sensor distance (mm)
% p.setup.xsource = -p.setup.lsource/2:p.setup.dsource:p.setup.lsource/2; %source locations 
% p.setup.xsensor = -p.setup.lsensor/2:p.setup.dsensor:p.setup.lsensor/2; %sensor locations 
% p.setup.m = length(p.setup.xsource); %number of source locations 
% p.setup.n = length(p.setup.xsensor); %number of sensor locations 
% p.setup.h = 0.5; %vertical distance of sensor strip to source strip (mm)
% 
% %source configuration
% p.source.loc = 2:6:21; %as indices
% p.source.n = length(p.source.loc); %number of sources 
% p.source.var = ones(1,p.source.n); %variances of active sources 
% p.source.corr = 0; %absolute source correlation-level 
% p.source.angle = 2*pi*(0:p.source.n-1)'/p.source.n; %correlation angles (relative to first source)  
% 
% %observation
% p.obs.noise = 0.01; %noise level (fraction of the maximal eigenvalue of L*L')
% p.obs.k = 100; %number of samples 
% 
% %estimation
% p.est.lambda1 = 10^(-2); %Estimator 1 
% p.est.lambda2 = p.est.lambda1^2; %Estimator 2 
% p.est.rank1 = 21; 
% p.est.rank2 = 21; 
% 
% %testing 
% p.test.alpha = 0.025; %significance level of the real and imag test-statistic
% %(the significance levels of the complex test-statistic is set to 2*p.test.alpha)
% p.test.m = 1000; %number of realizations

function [P1_1 P1_2 P1_3 P2_1 P2_2 P2_3] = meg_testmodel_network_sensitivity_corrected(p)

%%%%%%%%%%%%%%%%%%%%%%%%%%%%%%%%%%%%%%%%%%%%%%%%%%%%%%%%%%%%%%%%%%%%%%%%%%%
%generate p.test.m realizations of the test-statistics
C1 = zeros(p.setup.m^2,p.est.rank1+1,p.test.m); %Estimator 1
C2 = zeros(p.setup.m^2,p.est.rank2+1,p.test.m); %Estimator 2
for k=1:p.test.m
c = meg_testmodel_network_estimate_corrected(p);
C1(:,:,k) = reshape(c.est1,p.setup.m^2,p.est.rank1+1);
C2(:,:,k) = reshape(c.est2,p.setup.m^2,p.est.rank2+1);
clear c
end
clear k
%%%%%%%%%%%%%%%%%%%%%%%c%%%%%%%%%%%%%%%%%%%%%%%%%%%%%%%%%%%%%%%%%%%%%%%%%%%%
%approximate the expectation value of the complex-valued statistic 
%(as a function of projection rank)
EC1 = mean(C1,3); 
EC2 = mean(C2,3); 
%%%%%%%%%%%%%%%%%%%%%%%%%%%%%%%%%%%%%%%%%%%%%%%%%%%%%%%%%%%%%%%%%%%%%%%%%%%
%construct 100(1-p.test.alpha)% confidence intervals 
%(as a function of projection rank)
ci1 = zeros(p.setup.m^2,p.est.rank1+1,4); %Estimator 1
ci2 = zeros(p.setup.m^2,p.est.rank2+1,4); %Estimator 2
for k=1:p.setup.m^2

    %Estimator 1
    %real
    ci1(k,:,1) = prctile(real(squeeze(C1(k,:,:)))',100*p.test.alpha/2);
    ci1(k,:,2) = prctile(real(squeeze(C1(k,:,:)))',100*(1-p.test.alpha/2));
    %imag
    ci1(k,:,3) = prctile(imag(squeeze(C1(k,:,:)))',100*p.test.alpha/2);
    ci1(k,:,4) = prctile(imag(squeeze(C1(k,:,:)))',100*(1-p.test.alpha/2));

    %Estimator 2
    %real
    ci2(k,:,1) = prctile(real(squeeze(C2(k,:,:)))',100*p.test.alpha/2);
    ci2(k,:,2) = prctile(real(squeeze(C2(k,:,:)))',100*(1-p.test.alpha/2));
    %imag
    ci2(k,:,3) = prctile(imag(squeeze(C2(k,:,:)))',100*p.test.alpha/2);
    ci2(k,:,4) = prctile(imag(squeeze(C2(k,:,:)))',100*(1-p.test.alpha/2));
end
clear k

%sensitivity matrices of real and imag test-statistic 
P1 = zeros([size(EC1) 3]); %Estimator 1
P2 = zeros([size(EC2) 3]); %Estimator 2

%Estimator 1
for j=1:p.est.rank1+1
%real
P1(ci1(:,j,1)>0,j,1) = ci1(find(ci1(:,j,1)>0),j,1);
P1(ci1(:,j,2)<0,j,1) = ci1(find(ci1(:,j,2)<0),j,2);
%imag 
P1(ci1(:,j,3)>0,j,2) = ci1(find(ci1(:,j,3)>0),j,3);
P1(ci1(:,j,4)<0,j,2) = ci1(find(ci1(:,j,4)<0),j,4);
end
clear j

%Estimator 2
for j=1:p.est.rank2+1
%real
P2(ci2(:,j,1)>0,j,1) = ci2(find(ci2(:,j,1)>0),j,1);
P2(ci2(:,j,2)<0,j,1) = ci2(find(ci2(:,j,2)<0),j,2);
%imag 
P2(ci2(:,j,3)>0,j,2) = ci2(find(ci2(:,j,3)>0),j,3);
P2(ci2(:,j,4)<0,j,2) = ci2(find(ci2(:,j,4)<0),j,4);
end
clear ci1 ci2 j
%%%%%%%%%%%%%%%%%%%%%%%%%%%%%%%%%%%%%%%%%%%%%%%%%%%%%%%%%%%%%%%%%%%%%%%%%%%
%SENSITIVITY MATRIX FOR COMPLEX-VALUED TEST-STATISTIC

s = chi2inv(1-2*p.test.alpha,2);
t = 0:0.01:2*pi;
%Estimator 1
for k=1:p.est.rank1+1
    for j=1:p.setup.m^2
        c = [squeeze(real(C1(j,k,:))) , squeeze(imag(C1(j,k,:)))];
        x = sqrt(s*var(c(:,1)))*cos(t) + mean(c(:,1));
        y = sqrt(s*var(c(:,2)))*sin(t) + mean(c(:,2));
        if ((abs(sum(sign(x))) ~= length(x)) & (abs(sum(sign(y))) ~= length(y))) 
        P1(j,k,3) = 0;
        else
        P1(j,k,3) = min(sqrt(x.^2 + y.^2));
        end
        clear c x y 
    end
end

%Estimator 2
for k=1:p.est.rank2+1
    for j=1:p.setup.m^2
        c = [squeeze(real(C2(j,k,:))) , squeeze(imag(C2(j,k,:)))];
        x = sqrt(s*var(c(:,1)))*cos(t) + mean(c(:,1));
        y = sqrt(s*var(c(:,2)))*sin(t) + mean(c(:,2));
        if ((abs(sum(sign(x))) ~= length(x)) & (abs(sum(sign(y))) ~= length(y))) 
        P2(j,k,3) = 0;
        else
        P2(j,k,3) = min(sqrt(x.^2 + y.^2));
        end
        clear c x y 
    end
end
clear s t
%%%%%%%%%%%%%%%%%%%%%%%%%%%%%%%%%%%%%%%%%%%%%%%%%%%%%%%%%%%%%%%%%%%%%%%%%%%
%RESHAPE 

%Estimator 1
EC1 = reshape(EC1,p.setup.m,p.setup.m,p.est.rank1+1); %expectation values
P1_1 = reshape(P1(:,:,1),p.setup.m,p.setup.m,p.est.rank1+1); %real
P1_2 = reshape(P1(:,:,2),p.setup.m,p.setup.m,p.est.rank1+1); %imag 
P1_3 = reshape(P1(:,:,3),p.setup.m,p.setup.m,p.est.rank1+1); %complex 

%Estimator 2
EC2 = reshape(EC2,p.setup.m,p.setup.m,p.est.rank2+1); %expectation values
P2_1 = reshape(P2(:,:,1),p.setup.m,p.setup.m,p.est.rank2+1); %real
P2_2 = reshape(P2(:,:,2),p.setup.m,p.setup.m,p.est.rank2+1); %imag 
P2_3 = reshape(P2(:,:,3),p.setup.m,p.setup.m,p.est.rank2+1); %complex 

if nargout ~= 0; clear P1 P2; end
%%%%%%%%%%%%%%%%%%%%%%%%%%%%%%%%%%%%%%%%%%%%%%%%%%%%%%%%%%%%%%%%%%%%%%%%%%
if nargout == 0
%plot

%ESTIMATOR 1
figure 
%expectation (real)
subplot(3,2,1), imagesc(p.setup.xsource,p.setup.xsource,real(EC1(:,:,end))), colorbar, colormap jet, axis xy, axis square
range = max(max(abs(real(EC1(:,:,end))))); caxis([-1 1]*range); clear range
xlabel('Location (mm)')
ylabel('Location (mm)')
title('expectation (real)')


%expectation (imag)
subplot(3,2,3), imagesc(p.setup.xsource,p.setup.xsource,imag(EC1(:,:,end))), colorbar, colormap jet, axis xy, axis square
range = max(max(abs(imag(EC1(:,:,end))))); caxis([-1 1]*range); clear range
xlabel('Location (mm)')
ylabel('Location (mm)')
title('expectation (imag)')

%sensitivity (real)
subplot(3,2,2), imagesc(p.setup.xsource,p.setup.xsource,P1_1(:,:,end)), colorbar, colormap jet, axis xy, axis square
range = max(max(abs(P1_1(:,:,end)))); caxis([-1 1]*range); clear range 
xlabel('Location (mm)')
ylabel('Location (mm)')
title('sensitivity (real)')

%sensitivity (imag)
subplot(3,2,4), imagesc(p.setup.xsource,p.setup.xsource,P1_2(:,:,end)), colorbar, colormap jet, axis xy, axis square
range = max(max(abs(P1_2(:,:,end)))); caxis([-1 1]*range); clear range
xlabel('Location (mm)')
ylabel('Location (mm)')
title('sensitivity (imag)')

%sensitivity (complex)
subplot(3,2,6), imagesc(p.setup.xsource,p.setup.xsource,P1_3(:,:,end)), colorbar, colormap jet, axis xy, axis square
range = max(max(P1_3(:,:,end))); caxis([-1 1]*range); clear range
xlabel('Location (mm)')
ylabel('Location (mm)')
title('sensitivity (complex)')


%ESTIMATOR 2
figure 
%expectation (real)
subplot(3,2,1), imagesc(p.setup.xsource,p.setup.xsource,real(EC2(:,:,end))), colorbar, colormap jet, axis xy, axis square
range = max(max(abs(real(EC2(:,:,end))))); caxis([-1 1]*range); clear range
xlabel('Location (mm)')
ylabel('Location (mm)')
title('expectation (real)')

%expectation (imag)
subplot(3,2,3), imagesc(p.setup.xsource,p.setup.xsource,imag(EC2(:,:,end))), colorbar, colormap jet, axis xy, axis square
range = max(max(abs(imag(EC2(:,:,end))))); caxis([-1 1]*range); clear range
xlabel('Location (mm)')
ylabel('Location (mm)')
title('expectation (imag)')

%sensitivity (real)
subplot(3,2,2), imagesc(p.setup.xsource,p.setup.xsource,P2_1(:,:,end)), colorbar, colormap jet, axis xy, axis square
range = max(max(abs(P2_1(:,:,end)))); caxis([-1 1]*range); clear range 
xlabel('Location (mm)')
ylabel('Location (mm)')
title('sensitivity (real)')

%sensitivity (imag)
subplot(3,2,4), imagesc(p.setup.xsource,p.setup.xsource,P2_2(:,:,end)), colorbar, colormap jet, axis xy, axis square
range = max(max(abs(P2_2(:,:,end)))); caxis([-1 1]*range); clear range
xlabel('Location (mm)')
ylabel('Location (mm)')
title('sensitivity (imag)')

%sensitivity (complex)
subplot(3,2,6), imagesc(p.setup.xsource,p.setup.xsource,P2_3(:,:,end)), colorbar, colormap jet, axis xy, axis square
range = max(max(P2_3(:,:,end))); caxis([-1 1]*range); clear range
xlabel('Location (mm)')
ylabel('Location (mm)')
title('sensitivity (complex)')

end
%%%%%%%%%%%%%%%%%%%%%%%%%%%%%%%%%%%%%%%%%%%%%%%%%%%%%%%%%%%%%%%%%%%%%%%%%%%
