# Supplementary material for: Lag-invariant detection of interactions in spatially-extended systems using linear inverse modeling
Source: PLoS One. 2020 Dec 11;15(12):e0242715. doi: 10.1371/journal.pone.0242715 (PMC7732350; doi:10.1371/journal.pone.0242715)
Supplement: S9 File — (M) [file pone.0242715.s009.m]

% %setup 
% p.setup.lsource = 4; %length of one-dimensional source strip (mm)
% p.setup.lsensor = 4; %length of one-dimensional sensor strip (mm)
% p.setup.dsource = 0.2; %inter-source distance (mm)
% p.setup.dsensor = 0.4; %inter-sensor distance (mm)
% p.setup.xsource = -p.setup.lsource/2:p.setup.dsource:p.setup.lsource/2; %source locations 
% p.setup.xsensor = -p.setup.lsensor/2:p.setup.dsensor:p.setup.lsensor/2; %sensor locations 
% p.setup.m = length(p.setup.xsource); %number of source locations 
% p.setup.n = length(p.setup.xsensor); %number of sensor locations 
% p.setup.h = 0.5; %vertical distance of sensor strip to source strip (mm)
%  
% %source 
% p.source.loc = 2:6:21; %as indices
% p.source.n = length(p.source.loc); %number of sources 
% p.source.var = ones(1,p.source.n); %variances of active sources 
% p.source.corr = 0.3; %absolute source correlation-level 
% p.source.angle = 2*pi*(0:p.source.n-1)'/p.source.n; %correlation angles (relative to first source)  
% 
% %observation
% p.obs.noise = 0.01; %noise level (fraction of the maximal eigenvalue of L*L')
% p.obs.k = 50; %number of samples 
% 
% %estimation
% p.est.lambda1 = 10^(-2); %estimator 1 (Hindriks)
% p.est.lambda2 = p.est.lambda1^2; %estimator 2 (Ossadtchi)
% p.est.rank1 = 19;
% p.est.rank2 = 19; 


function c = meg_testmodel_network_estimate_corrected(p)

%%%%%%%%%%%%%%%%%%%%%%%%%%%%%%%%%%%%%%%%%%%%%%%%%%%%%%%%%%%%%%%%%%%%%%%%%%%
%compute forward matrix 
L = zeros(p.setup.n,p.setup.m); %initialization 
%1. Electric potential due to current point-source 
for j=1:p.setup.m
    L(:,j) = 1./sqrt(p.setup.h^2 + (p.setup.xsensor-p.setup.xsource(j)).^2);
end
clear j
%L = L - ones(size(L))*diag(mean(L,1)); %take average reference
L = L/norm(L,'fro');
[U,D,V] = svd(L); 
d = diag(D); %singular values of L
V = V(:,1:size(d,1));
%%%%%%%%%%%%%%%%%%%%%%%%%%%%%%%%%%%%%%%%%%%%%%%%%%%%%%%%%%%%%%%%%%%%%%%%%%%
%SIMULATE SENSOR ACTIVITY
%true source-space covariance matrix 
c.source = p.source.corr*exp(i*p.source.angle)*exp(i*p.source.angle)';
c.source = c.source - diag(diag(c.source)) + diag(p.source.var);
[Uc,Dc] = eig(c.source);
x = 1/sqrt(2)*(Uc*sqrt(Dc)*(randn(p.obs.k,p.source.n)+i*randn(p.obs.k,p.source.n))')'; clear Uc Dc %mix the independent signals 
X = zeros(p.setup.m,p.obs.k); X(p.source.loc,:) = x';
Y = L*X + 1/sqrt(2)*p.obs.noise*max(eig(L*L'))*(randn(p.setup.n,p.obs.k) + i*randn(p.setup.n,p.obs.k)); %add uncorrelated complex measurement noise 
c.source_full = zeros(p.setup.m,p.setup.m); c.source_full(p.source.loc,p.source.loc) = c.source;
clear x
%%%%%%%%%%%%%%%%%%%%%%%%%%%%%%%%%%%%%%%%%%%%%%%%%%%%%%%%%%%%%%%%%%%%%%%%%%%
%ESTIMATOR 1
F = V*diag(d./(d.^2 + p.est.lambda1))*U'; %inverse operator 
c.est1(:,:,1) = cov(Y'*F'); %uncorrected estimate 
R = F*L; %resolution matrix 
clear F

%generator matrix of first-order leakage subspace
B = zeros(p.setup.m^2,p.setup.m);
for j=1:p.setup.m
    B(:,j) = kron(R(:,j),R(:,j));
end
clear j R
[U_leak,~,~] = svds(B,p.est.rank1); 
%corrected estimate
for j=2:p.est.rank1+1
c.est1(:,:,j) = reshape(reshape(c.est1(:,:,j-1),p.setup.m^2,1)-U_leak(:,j-1)*(U_leak(:,j-1)'*reshape(c.est1(:,:,j-1),p.setup.m^2,1)),p.setup.m,p.setup.m);
end
clear j 
clear R B U_leak F
%%%%%%%%%%%%%%%%%%%%%%%%%%%%%%%%%%%%%%%%%%%%%%%%%%%%%%%%%%%%%%%%%%%%%%%%%%%
%ESTIMATOR 2
D = diag(kron(d,d)./(kron(d.^2,d.^2)+p.est.lambda2)); F = kron(V,V)*D*kron(U,U)'; clear D %inverse operator (vectorized)
c.est2(:,:,1) = reshape(F*reshape(cov(Y'),p.setup.n^2,1),p.setup.m,p.setup.m); %uncorrected estimate

%generator matrix of first-order leakage subspace
B = zeros(p.setup.n^2,p.setup.m);
for j=1:p.setup.m
    B(:,j) = kron(L(:,j),L(:,j));
end
clear j 
[U_leak,~,~] = svds(B,p.est.rank2); 
s = reshape(cov(Y'),p.setup.n^2,1); %estimate of sensor spectral matrix (vectorized) 
%corrected estimate
for j=2:p.est.rank2+1
proj = eye(p.setup.n^2) - U_leak(:,1:j-1)*U_leak(:,1:j-1)'; %projection 
s_proj = proj*s; %correct s 
F = kron(L',L')*proj*pinv(proj*kron(L*L',L*L')*proj + p.est.lambda2*eye(p.setup.n^2)); %corrected inverse operator 
c.est2(:,:,j) = reshape(F*s_proj,p.setup.m,p.setup.m); %project using corrected inverse operator 
clear F
end
clear D B U_leak s
% %%%%%%%%%%%%%%%%%%%%%%%%%%%%%%%%%%%%%%%%%%%%%%%%%%%%%%%%%%%%%%%%%%%%%%%%%%%
%PLOTS 

if nargout == 0

% %setup 
% figure
% subplot(4,5,1:5)
% plot(p.setup.xsource,zeros(p.setup.m,1),'.k'), hold on
% plot(p.setup.xsensor,p.setup.h*ones(p.setup.n,1),'ok')
% plot(p.setup.xsource(p.source.loc),zeros(length(p.source.loc),1),'ro')
% plot(p.setup.xsensor,20*L(:,31)','k')
% plot(p.setup.xsensor,20*L(:,51)','k')
% grid on
% xlabel('Horizontal location (mm)')
% ylabel('Vertical location (mm)')
% ylim([-1 2])

%true 
subplot(4,5,6)
imagesc(p.setup.xsource,p.setup.xsource,real(c.source_full)), colormap jet, colorbar, axis square, axis xy, colorbar
caxis([-1 1])
title('true (real part)')

subplot(4,5,11)
imagesc(p.setup.xsource,p.setup.xsource,imag(c.source_full)), colormap jet, colorbar, axis square, axis xy, colorbar
caxis([-1 1])
title('true (imag part)')

subplot(4,5,16)
imagesc(p.setup.xsource,p.setup.xsource,abs(c.source_full)), colormap jet, colorbar, axis square, axis xy, colorbar
caxis([-1 1])
title('true (abs)')

%estimator 1
subplot(4,5,7)
imagesc(p.setup.xsource,p.setup.xsource,real(c.est1(:,:,1))), colormap jet, colorbar, axis square, axis xy, colorbar
range = max(real(c.est1(:)));
caxis([-range range])
title('est 1 (real part)')

subplot(4,5,12)
imagesc(p.setup.xsource,p.setup.xsource,imag(c.est1(:,:,1))), colormap jet, colorbar, axis square, axis xy, colorbar
range = max(imag(c.est1(:)));
caxis([-range range])
title('est 1 (imag part)')

subplot(4,5,17)
imagesc(p.setup.xsource,p.setup.xsource,abs(c.est1(:,:,1))), colormap jet, colorbar, axis square, axis xy, colorbar
range = max(abs(c.est1(:)));
caxis([-range range])
title('est1 (abs)')

%estimator 1 corrected
subplot(4,5,8)
imagesc(p.setup.xsource,p.setup.xsource,real(c.est1(:,:,end))), colormap jet, colorbar, axis square, axis xy, colorbar
range = max(max(real(c.est1(:,:,end))));
caxis([-range range])
title('est 1 corr. (real part)')

subplot(4,5,13)
imagesc(p.setup.xsource,p.setup.xsource,imag(c.est1(:,:,end))), colormap jet, colorbar, axis square, axis xy, colorbar
range = max(max(imag(c.est1(:,:,end))));
caxis([-range range])
title('est 1 corr. (imag part)')

subplot(4,5,18)
imagesc(p.setup.xsource,p.setup.xsource,abs(c.est1(:,:,end))), colormap jet, colorbar, axis square, axis xy, colorbar
range = max(max(abs(c.est1(:,:,end))));
caxis([-range range])
title('est1 (abs)')

%estimator 2
subplot(4,5,9)
imagesc(p.setup.xsource,p.setup.xsource,real(c.est2(:,:,1))), colormap jet, colorbar, axis square, axis xy, colorbar
range = max(max(real(c.est2(:,:,1))));
caxis([-range range])
title('est 2 (real part)')

subplot(4,5,14)
imagesc(p.setup.xsource,p.setup.xsource,imag(c.est2(:,:,1))), colormap jet, colorbar, axis square, axis xy, colorbar
range = max(max(imag(c.est2(:,:,1))));
caxis([-range range])
title('est 2 (imag part)')

subplot(4,5,19)
imagesc(p.setup.xsource,p.setup.xsource,abs(c.est2(:,:,1))), colormap jet, colorbar, axis square, axis xy, colorbar
range = max(max(abs(c.est2(:,:,1))));
caxis([-range range])
title('est2 (abs)')

%estimator 2 corrected 
subplot(4,5,10)
imagesc(p.setup.xsource,p.setup.xsource,real(c.est2(:,:,end))), colormap jet, colorbar, axis square, axis xy, colorbar
range = max(max(real(c.est2(:,:,end))));
caxis([-range range])
title('est 2 corr. (real part)')

subplot(4,5,15)
imagesc(p.setup.xsource,p.setup.xsource,imag(c.est2(:,:,end))), colormap jet, colorbar, axis square, axis xy, colorbar
range = max(max(imag(c.est2(:,:,end))));
caxis([-range range])
title('est 2 (imag part)')

subplot(4,5,20)
imagesc(p.setup.xsource,p.setup.xsource,abs(c.est2(:,:,end))), colormap jet, colorbar, axis square, axis xy, colorbar
range = max(max(abs(c.est2(:,:,end))));
caxis([-range range])
title('est2 (abs)')


end
