# Supplementary material for: Lag-invariant detection of interactions in spatially-extended systems using linear inverse modeling
Source: PLoS One. 2020 Dec 11;15(12):e0242715. doi: 10.1371/journal.pone.0242715 (PMC7732350; doi:10.1371/journal.pone.0242715)
Supplement: S10 File — (M) [file pone.0242715.s010.m]

%%%%%%%%%%%%%%%%%%%%%%%%%%%%%%%%%%%%%%%%%%%%%%%%%%%%%%%%%%%%%%%%%%%%%%%%%%%
% %parameters
% p = []; 
% %setup 
% p.setup.lsource = 4; %length of one-dimensional source strip (mm)
% p.setup.lsensor = 4; %length of one-dimensional sensor strip (mm)
% p.setup.dsource = 0.2; %inter-source distance (mm)
% p.setup.dsensor = 0.4; %inter-sensor distance (mm)
% p.setup.xsource = -p.setup.lsource/2:p.setup.dsource:p.setup.lsource/2; %source locations 
% p.setup.xsensor = -p.setup.lsensor/2:p.setup.dsensor:p.setup.lsensor/2; %sensor locations 
% p.setup.m = length(p.setup.xsource); %number of source locations 
% p.setup.n = length(p.setup.xsensor); %number of sensor locations 
% p.setup.h = 0.5; %vertical distance of sensor strip to source strip (mm)
% %source configuration
% p.source.loc = [1+4 p.setup.m-4]; %as indices
% p.source.corr = 0.3; %absolute source correlation-level 
% p.source.var = [1 1]; %variances of active sources
% p.source.angle = pi/4; %correlation angle 
% %observation
% p.obs.noise = 0; %noise level (fraction of the maximal eigenvalue of L*L')
% %estimation
% p.est.lambda1 = 10^2; %estimator 1 (Hindriks)
% p.est.lambda2 = p.est.lambda1^2; %estimator 2 (Ossadtchi)
%%%%%%%%%%%%%%%%%%%%%%%%%%%%%%%%%%%%%%%%%%%%%%%%%%%%%%%%%%%%%%%%%%%%%%%%%%%

function [rho c] = meg_testmodel_expectations(p)


%%%%%%%%%%%%%%%%%%%%%%%%%%%%%%%%%%%%%%%%%%%%%%%%%%%%%%%%%%%%%%%%%%%%%%%%%%%
%compute forward matrix 
L = zeros(p.setup.n,p.setup.m); %initialization 
%1. Electric potential due to current point-source 
for j=1:p.setup.m
    L(:,j) = 1./sqrt(p.setup.h^2 + (p.setup.xsensor-p.setup.xsource(j)).^2);
end
clear j
%L = L - ones(size(L))*diag(mean(L,1)); %take average reference
L = L/norm(L,'fro');
[U,D,V] = svd(L); 
d = diag(D); %singular values of L
V = V(:,1:size(d,1));
%%%%%%%%%%%%%%%%%%%%%%%%%%%%%%%%%%%%%%%%%%%%%%%%%%%%%%%%%%%%%%%%%%%%%%%%%%%
%spectral matrices (true source, noise, and sensor)
c = {};
c.source = zeros(p.setup.m,p.setup.m);
for n1=1:length(p.source.loc)
   for n2=1:length(p.source.loc) 
       if n2 > n1
       c.source(p.source.loc(n1),p.source.loc(n2)) =  p.source.corr*exp(+i*p.source.angle);
       end
       if n2 < n1
       c.source(p.source.loc(n1),p.source.loc(n2)) =  p.source.corr*exp(-i*p.source.angle);
       end
       if n1 == n2
       c.source(p.source.loc(n1),p.source.loc(n2)) = 1;
       end
   end
end
c.noise = (p.obs.noise*max(eig(L*L')))^2*eye(p.setup.n,p.setup.n);   
c.sens = L*c.source*L' + c.noise; %sensor covariance matrix 
%%%%%%%%%%%%%%%%%%%%%%%%%%%%%%%%%%%%%%%%%%%%%%%%%%%%%%%%%%%%%%%%%%%%%%%%%%%
%Estimator 1
%F = V*diag(d./(d.^2 + p.est1.lambda))*U';
%R = F*L; c.est1.total = R*c.source*R' + F*c.noise*F'; clear R
% %in product-space 
D1 = diag(kron(d./(d.^2+p.est.lambda1),d./(d.^2+p.est.lambda1)));
F1 = kron(V,V)*D1*kron(U,U)'; clear D1 
c.est1 = F1*(kron(L,L)*reshape(c.source,p.setup.m^2,1) + reshape(c.noise,p.setup.n^2,1));
c.est1 = reshape(c.est1,p.setup.m,p.setup.m);
clear F1 
%%%%%%%%%%%%%%%%%%%%%%%%%%%%%%%%%%%%%%%%%%%%%%%%%%%%%%%%%%%%%%%%%%%%%%%%%%%
%Estimator 2
D2 = diag(kron(d,d)./(kron(d.^2,d.^2)+p.est.lambda2));
F2 = kron(V,V)*D2*kron(U,U)'; clear D2
c.est2 = F2*(kron(L,L)*reshape(c.source,p.setup.m^2,1) + reshape(c.noise,p.setup.n^2,1));
c.est2 = reshape(c.est2,p.setup.m,p.setup.m);
clear F2
%%%%%%%%%%%%%%%%%%%%%%%%%%%%%%%%%%%%%%%%%%%%%%%%%%%%%%%%%%%%%%%%%%%%%%%%%%%
%GLOBAL PERFORMANCE 
%estimator 1
q = abs(c.est1 - diag(diag(c.est1)));
v = (q([p.source.loc(1)-0:p.source.loc(1)+0],[p.source.loc(2)-0:p.source.loc(2)+0])...
  + q([p.source.loc(2)-0:p.source.loc(2)+0],[p.source.loc(1)-0:p.source.loc(1)+0]))/1; 
rho(1) = mean(q(:))/(mean(q(:)) + v/2); clear v q
%estimator 2
q = abs(c.est2 - diag(diag(c.est2)));
v = (q([p.source.loc(1)-0:p.source.loc(1)+0],[p.source.loc(2)-0:p.source.loc(2)+0])...
  + q([p.source.loc(2)-0:p.source.loc(2)+0],[p.source.loc(1)-0:p.source.loc(1)+0]))/1; 
rho(2) = mean(q(:))/(mean(q(:)) + v/2); clear v q
%%%%%%%%%%%%%%%%%%%%%%%%%%%%%%%%%%%%%%%%%%%%%%%%%%%%%%%%%%%%%%%%%%%%%%%%%%%
%PLOTS 

if nargout == 0

%setup 
figure
subplot(4,3,1:3)
plot(p.setup.xsource,zeros(p.setup.m,1),'.k'), hold on
plot(p.setup.xsensor,p.setup.h*ones(p.setup.n,1),'ok')
plot(p.setup.xsource(p.source.loc),zeros(length(p.source.loc),1),'ro')
plot(p.setup.xsensor,20*L(:,p.source.loc(1))','k')
plot(p.setup.xsensor,20*L(:,p.source.loc(2))','k')
grid on
xlabel('Horizontal location (mm)')
ylabel('Vertical location (mm)')
%ylim([-1 2])

%true 
subplot(4,3,4)
imagesc(p.setup.xsource,p.setup.xsource,real(c.source)), colormap jet, colorbar, axis square, axis xy, colorbar
caxis([-1 1])
title('true (real part)')

subplot(4,3,7)
imagesc(p.setup.xsource,p.setup.xsource,imag(c.source)), colormap jet, colorbar, axis square, axis xy, colorbar
caxis([-1 1])
title('true (imag part)')

subplot(4,3,10)
imagesc(p.setup.xsource,p.setup.xsource,abs(c.source)), colormap jet, colorbar, axis square, axis xy, colorbar
caxis([-1 1])
title('true (abs)')

%estimator 1
subplot(4,3,5)
imagesc(p.setup.xsource,p.setup.xsource,real(c.est1)), colormap jet, colorbar, axis square, axis xy, colorbar
range = max(real(c.est1(:)));
caxis([-range range])
title('est 1 (real part)')

subplot(4,3,8)
imagesc(p.setup.xsource,p.setup.xsource,imag(c.est1)), colormap jet, colorbar, axis square, axis xy, colorbar
range = max(imag(c.est1(:)));
caxis([-range range])
title('est 1 (imag part)')

subplot(4,3,11)
imagesc(p.setup.xsource,p.setup.xsource,abs(c.est1)), colormap jet, colorbar, axis square, axis xy, colorbar
range = max(abs(c.est1(:)));
caxis([-range range])
title('est1 corr. (abs)')

%estimator 2
subplot(4,3,6)
imagesc(p.setup.xsource,p.setup.xsource,real(c.est2)), colormap jet, colorbar, axis square, axis xy, colorbar
range = max(real(c.est2(:)));
caxis([-range range])
title('est 2 (real part)')

subplot(4,3,9)
imagesc(p.setup.xsource,p.setup.xsource,imag(c.est2)), colormap jet, colorbar, axis square, axis xy, colorbar
range = max(imag(c.est2(:)));
caxis([-range range])
title('est 2 (imag part)')

subplot(4,3,12)
imagesc(p.setup.xsource,p.setup.xsource,abs(c.est2)), colormap jet, colorbar, axis square, axis xy, colorbar
range = max(abs(c.est2(:)));
caxis([-range range])
title('est2 (abs)')


%%%


% %plot(p.setup.xsource,c.true(p.source.loc(1),:)/max(c.true(p.source.loc(1),:)),'k')
% %plot(p.setup.xsource,abs(c.est0(p.source.loc(1),:))/max(c.est0(p.source.loc(1),:)),'b')
% %plot(p.setup.xsource,abs(c.est2(p.source.loc(1),:))/max(c.est2(p.source.loc(1),:)),'r')
% legend('true','naive','Hindriks','Ossadtchi')

end
