# Supplementary material for: Lag-invariant detection of interactions in spatially-extended systems using linear inverse modeling
Source: PLoS One. 2020 Dec 11;15(12):e0242715. doi: 10.1371/journal.pone.0242715 (PMC7732350; doi:10.1371/journal.pone.0242715)
Supplement: S11 File — (M) [file pone.0242715.s011.m]

%%%%%%%%%%%%%%%%%%%%%%%%%%%%%%%%%%%%%%%%%%%%%%%%%%%%%%%%%%%%%%%%%%%%%%%%%%
%SET PARAMETERS 
% p = {};
% %setup 
% p.setup.lsource = 4; %length of one-dimensional source strip (mm)
% p.setup.lsensor = 4; %length of one-dimensional sensor strip (mm)
% p.setup.dsource = 0.2; %inter-source distance (mm)
% p.setup.dsensor = 0.4; %inter-sensor distance (mm)
% p.setup.xsource = -p.setup.lsource/2:p.setup.dsource:p.setup.lsource/2; %source locations 
% p.setup.xsensor = -p.setup.lsensor/2:p.setup.dsensor:p.setup.lsensor/2; %sensor locations 
% p.setup.m = length(p.setup.xsource); %number of source locations 
% p.setup.n = length(p.setup.xsensor); %number of sensor locations 
% p.setup.h = 0.5; %vertical distance of sensor strip to source strip (mm)
% %source configuration
% p.source.loc = [1+4 p.setup.m-4]; %as indices
% p.source.corr = 0.3; %absolute source correlation-level 
% p.source.var = [1 1]; %variances of active sources 
% p.source.angle = pi/2; %correlation angle 
% %observation
% p.obs.noise = 0.1; %noise level (fraction of the maximal eigenvalue of L*L')
% %estimation
% p.est.lambda1 = 10^(-3); %Estimator 1 
% p.est.lambda2 = p.est.lambda1^2; %Estimator 2 
% p.est.rank1 = 21; 
% p.est.rank2 = 21;

function [rho c] = meg_testmodel_expectations_corrected_three(p)


%%%%%%%%%%%%%%%%%%%%%%%%%%%%%%%%%%%%%%%%%%%%%%%%%%%%%%%%%%%%%%%%%%%%%%%%%%%
%compute forward matrix 
L = zeros(p.setup.n,p.setup.m); %initialization 
%1. Electric potential due to current point-source 
for j=1:p.setup.m
    L(:,j) = 1./sqrt(p.setup.h^2 + (p.setup.xsensor-p.setup.xsource(j)).^2);
end
clear j
%L = L - ones(size(L))*diag(mean(L,1)); %take average reference
L = L/norm(L,'fro');
[U,D,V] = svd(L); 
d = diag(D); %singular values of L
V = V(:,1:size(d,1));
%%%%%%%%%%%%%%%%%%%%%%%%%%%%%%%%%%%%%%%%%%%%%%%%%%%%%%%%%%%%%%%%%%%%%%%%%%%
%spectral matrices (true source, noise, and sensor)
c = {};
c.source = zeros(p.setup.m,p.setup.m);
for n1=1:length(p.source.loc)
   for n2=1:length(p.source.loc) 
       if n2 > n1
       c.source(p.source.loc(n1),p.source.loc(n2)) =  p.source.corr*exp(+i*p.source.angle);
       end
       if n2 < n1
       c.source(p.source.loc(n1),p.source.loc(n2)) =  p.source.corr*exp(-i*p.source.angle);
       end
       if n1 == n2
       c.source(p.source.loc(n1),p.source.loc(n2)) = 1;
       end
   end
end
clear n1 n2
c.noise = (p.obs.noise*max(eig(L*L')))^2*eye(p.setup.n,p.setup.n);   
c.sens = L*c.source*L' + c.noise; %sensor covariance matrix 
%%%%%%%%%%%%%%%%%%%%%%%%%%%%%%%%%%%%%%%%%%%%%%%%%%%%%%%%%%%%%%%%%%%%%%%%%%%
%ESTIMATOR 1
D = diag(kron(d./(d.^2+p.est.lambda1),d./(d.^2+p.est.lambda1))); F = kron(V,V)*D*kron(U,U)'; clear D %inverse operator (vectorized)
c.est1 = F*reshape(c.sens,p.setup.n^2,1);
clear F
%%%%%%%%%%%%%%%%%%%%%%%%%%%%%%%%%%%%%%%%%%%%%%%%%%%%%%%%%%%%%%%%%%%%%%%%%%%
%CORRECTED ESTIMATOR 1
F = V*diag(d./(d.^2 + p.est.lambda1))*U'; %inverse operator
R = F*L; %resolution matrix 
%generator matrix of first-order leakage subspace
B = zeros(p.setup.m^2,p.setup.m);
for j=1:p.setup.m
    B(:,j) = kron(R(:,j),R(:,j));
end
clear j 
[U_leak,~,~] = svds(B,p.est.rank1); 
%corrected estimate
c.est1_corrected = c.est1 - U_leak*(U_leak'*c.est1);
%clear variables 
clear R B U_leak F
%%%%%%%%%%%%%%%%%%%%%%%%%%%%%%%%%%%%%%%%%%%%%%%%%%%%%%%%%%%%%%%%%%%%%%%%%%%
%RESHAPE
c.est1 = reshape(c.est1,p.setup.m,p.setup.m); 
c.est1_corrected = reshape(c.est1_corrected,p.setup.m,p.setup.m); 
%%%%%%%%%%%%%%%%%%%%%%%%%%%%%%%%%%%%%%%%%%%%%%%%%%%%%%%%%%%%%%%%%%%%%%%%%%%
%ESTIMATOR 2
D = diag(kron(d,d)./(kron(d.^2,d.^2)+p.est.lambda2)); 
F = kron(V,V)*D*kron(U,U)'; clear D %inverse operator (vectorized)
c.est2 = F*reshape(c.sens,p.setup.n^2,1); 
%%%%%%%%%%%%%%%%%%%%%%%%%%%%%%%%%%%%%%%%%%%%%%%%%%%%%%%%%%%%%%%%%%%%%%%%%%%
%CORRECTED ESTIMATOR 2 (TYPE-1 CORRECTION)
R = F*kron(L,L); %resolution matrix
%generator matrix of first-order leakage subspace
B = zeros(p.setup.m^2,p.setup.m);
for j=1:p.setup.m
    B(:,j) = R(:,1+(j-1)*(p.setup.m+1));
end
clear j 
[U_leak,~,~] = svds(B,p.est.rank2); 
%corrected estimate
c.est2_corrected_type_1 = c.est2 - U_leak*(U_leak'*c.est2);
%clear variables 
clear D F B U_leak R
%%%%%%%%%%%%%%%%%%%%%%%%%%%%%%%%%%%%%%%%%%%%%%%%%%%%%%%%%%%%%%%%%%%%%%%%%%%
c.est2 = reshape(c.est2,p.setup.m,p.setup.m); 
c.est2_corrected_type_1 = reshape(c.est2_corrected_type_1,p.setup.m,p.setup.m);
%%%%%%%%%%%%%%%%%%%%%%%%%%%%%%%%%%%%%%%%%%%%%%%%%%%%%%%%%%%%%%%%%%%%%%%%%%%
%CORRECTED ESTIMATOR 2 (TYPE-2 CORRECTION) 
%generator matrix of first-order leakage subspace
B = zeros(p.setup.n^2,p.setup.m^2);
for j=1:p.setup.m
    B(:,j) = kron(L(:,j),L(:,j));
end
clear j 
[U_leak,~,~] = svds(B,p.est.rank2); 

%corrected estimate
proj = eye(p.setup.n^2) - U_leak*U_leak'; %projection
F = kron(L',L')*proj*pinv(proj*kron(L*L',L*L')*proj + p.est.lambda2*eye(p.setup.n^2)); %corrected inverse operator 
c.est2_corrected_type_2 = F*proj*reshape(c.sens,p.setup.n^2,1); 
%clear variables 
clear D F B U_leak 
%%%%%%%%%%%%%%%%%%%%%%%%%%%%%%%%%%%%%%%%%%%%%%%%%%%%%%%%%%%%%%%%%%%%%%%%%%%
%RESHAPE
c.est2 = reshape(c.est2,p.setup.m,p.setup.m); 
c.est2_corrected_type_2 = reshape(c.est2_corrected_type_2,p.setup.m,p.setup.m); 
% %%%%%%%%%%%%%%%%%%%%%%%%%%%%%%%%%%%%%%%%%%%%%%%%%%%%%%%%%%%%%%%%%%%%%%%%%%%
%GLOBAL PERFORMANCE 
%estimator 1
q = abs(c.est1_corrected - diag(diag(c.est1_corrected)));
v = (q([p.source.loc(1)-1:p.source.loc(1)+1],[p.source.loc(2)-1:p.source.loc(2)+1])...
  + q([p.source.loc(2)-1:p.source.loc(2)+1],[p.source.loc(1)-1:p.source.loc(1)+1]))/2; 
q(p.source.loc(1)-1:p.source.loc(1)+1,p.source.loc(2)-1:p.source.loc(2)+1) = 0; 
q(p.source.loc(2)-1:p.source.loc(2)+1,p.source.loc(1)-1:p.source.loc(1)+1) = 0; 
rho(1) = mean(q(:))/(mean(q(:)) + mean(v(:))); clear v q
%estimator 2 (type 1 correction)
q = abs(c.est2_corrected_type_1 - diag(diag(c.est2_corrected_type_1)));
v = (q([p.source.loc(1)-1:p.source.loc(1)+1],[p.source.loc(2)-1:p.source.loc(2)+1])...
  + q([p.source.loc(2)-1:p.source.loc(2)+1],[p.source.loc(1)-1:p.source.loc(1)+1]))/2; 
q(p.source.loc(1)-1:p.source.loc(1)+1,p.source.loc(2)-1:p.source.loc(2)+1) = 0; 
q(p.source.loc(2)-1:p.source.loc(2)+1,p.source.loc(1)-1:p.source.loc(1)+1) = 0; 
rho(2) = mean(q(:))/(mean(q(:)) + mean(v(:))); clear v q
%estimator 2 (type 2 correction)
q = abs(c.est2_corrected_type_2 - diag(diag(c.est2_corrected_type_2)));
v = (q([p.source.loc(1)-1:p.source.loc(1)+1],[p.source.loc(2)-1:p.source.loc(2)+1])...
  + q([p.source.loc(2)-1:p.source.loc(2)+1],[p.source.loc(1)-1:p.source.loc(1)+1]))/2; 
q(p.source.loc(1)-1:p.source.loc(1)+1,p.source.loc(2)-1:p.source.loc(2)+1) = 0; 
q(p.source.loc(2)-1:p.source.loc(2)+1,p.source.loc(1)-1:p.source.loc(1)+1) = 0; 
rho(3) = mean(q(:))/(mean(q(:)) + mean(v(:))); clear v q
% %%%%%%%%%%%%%%%%%%%%%%%%%%%%%%%%%%%%%%%%%%%%%%%%%%%%%%%%%%%%%%%%%%%%%%%%%%%
%PLOTS 

if nargout == 0

%setup 
figure
subplot(4,6,1:6)
plot(p.setup.xsource,zeros(p.setup.m,1),'.k'), hold on
plot(p.setup.xsensor,p.setup.h*ones(p.setup.n,1),'ok')
plot(p.setup.xsource(p.source.loc),zeros(length(p.source.loc),1),'ro')
plot(p.setup.xsensor,10*L(:,p.source.loc(1))','k')
plot(p.setup.xsensor,10*L(:,p.source.loc(2))','k')
grid on
xlabel('Horizontal location (mm)')
ylabel('Vertical location (mm)')
ylim([-1 2])

%true 
subplot(4,6,7)
imagesc(p.setup.xsource,p.setup.xsource,real(c.source)), colormap jet, colorbar, axis square, axis xy, colorbar
caxis([-1 1])
title('true (real part)')

subplot(4,6,13)
imagesc(p.setup.xsource,p.setup.xsource,imag(c.source)), colormap jet, colorbar, axis square, axis xy, colorbar
caxis([-1 1])
title('true (imag part)')

subplot(4,6,19)
imagesc(p.setup.xsource,p.setup.xsource,abs(c.source)), colormap jet, colorbar, axis square, axis xy, colorbar
caxis([-1 1])
title('true (abs)')

%estimator 1
subplot(4,6,8)
imagesc(p.setup.xsource,p.setup.xsource,real(c.est1)), colormap jet, colorbar, axis square, axis xy, colorbar
range = max(real(c.est1(:)));
caxis([-range range])
title('est 1 (real part)')

subplot(4,6,14)
imagesc(p.setup.xsource,p.setup.xsource,imag(c.est1)), colormap jet, colorbar, axis square, axis xy, colorbar
range = max(imag(c.est1(:)));
caxis([-range range])
title('est 1 (imag part)')

subplot(4,6,20)
imagesc(p.setup.xsource,p.setup.xsource,abs(c.est1)), colormap jet, colorbar, axis square, axis xy, colorbar
range = max(abs(c.est1(:)));
caxis([-range range])
title('est1 (abs)')

%estimator 1 corrected
subplot(4,6,9)
imagesc(p.setup.xsource,p.setup.xsource,real(c.est1_corrected)), colormap jet, colorbar, axis square, axis xy, colorbar
range = max(real(c.est1_corrected(:)));
caxis([-range range])
title('est 1 corr. (real part)')

subplot(4,6,15)
imagesc(p.setup.xsource,p.setup.xsource,imag(c.est1_corrected)), colormap jet, colorbar, axis square, axis xy, colorbar
range = max(imag(c.est1_corrected(:)));
caxis([-range range])
title('est 1 corr. (imag part)')

subplot(4,6,21)
imagesc(p.setup.xsource,p.setup.xsource,abs(c.est1_corrected)), colormap jet, colorbar, axis square, axis xy, colorbar
range = max(abs(c.est1_corrected(:)));
caxis([-range range])
title('est1 corr. (abs)')

%estimator 2 
subplot(4,6,10)
imagesc(p.setup.xsource,p.setup.xsource,real(c.est2)), colormap jet, colorbar, axis square, axis xy, colorbar
range = max(real(c.est2(:)));
caxis([-range range])
title('est 2 (real part)')

subplot(4,6,16)
imagesc(p.setup.xsource,p.setup.xsource,imag(c.est2)), colormap jet, colorbar, axis square, axis xy, colorbar
range = max(imag(c.est2(:)));
caxis([-range range])
title('est 2 (imag part)')

subplot(4,6,22)
imagesc(p.setup.xsource,p.setup.xsource,abs(c.est2)), colormap jet, colorbar, axis square, axis xy, colorbar
range = max(abs(c.est2(:)));
caxis([-range range])
title('est2 (abs)')

%estimator 2 corrected (type-1)
subplot(4,6,11)
imagesc(p.setup.xsource,p.setup.xsource,real(c.est2_corrected_type_1)), colormap jet, colorbar, axis square, axis xy, colorbar
range = max(real(c.est2_corrected_type_1(:)));
caxis([-range range])
title('est 2 corr, type 1 (real part)')

subplot(4,6,17)
imagesc(p.setup.xsource,p.setup.xsource,imag(c.est2_corrected_type_1)), colormap jet, colorbar, axis square, axis xy, colorbar
range = max(imag(c.est2_corrected_type_1(:)));
caxis([-range range])
title('est 2 corr, type 1 (imag part)')

subplot(4,6,23)
imagesc(p.setup.xsource,p.setup.xsource,abs(c.est2_corrected_type_1)), colormap jet, colorbar, axis square, axis xy, colorbar
range = max(abs(c.est2_corrected_type_1(:)));
caxis([-range range])
title('est2 corr, type 1 (abs)')

%estimator 2 corrected (type-2)
subplot(4,6,12)
imagesc(p.setup.xsource,p.setup.xsource,real(c.est2_corrected_type_2)), colormap jet, colorbar, axis square, axis xy, colorbar
range = max(real(c.est2_corrected_type_2(:)));
caxis([-range range])
title('est 2 corr, type 2 (real part)')

subplot(4,6,18)
imagesc(p.setup.xsource,p.setup.xsource,imag(c.est2_corrected_type_2)), colormap jet, colorbar, axis square, axis xy, colorbar
range = max(imag(c.est2_corrected_type_2(:)));
caxis([-range range])
title('est 2 corr, type 2 (imag part)')

subplot(4,6,24)
imagesc(p.setup.xsource,p.setup.xsource,abs(c.est2_corrected_type_2)), colormap jet, colorbar, axis square, axis xy, colorbar
range = max(abs(c.est2_corrected_type_2(:)));
caxis([-range range])
title('est2 corr, type 2 (abs)')
end


%%%%%%%%%%%%%%%%%%%%%%%%%%%%%%%%%%%%%%%%%%%%%%%%%%%%%%%%%%%%%%%%%%%%%%%%%%%
%%%%%%%%%%%%%%%%%%%%%%%%%%%%%%%%%%%%%%%%%%%%%%%%%%%%%%%%%%%%%%%%%%%%%%%%%%%
%%%%%%%%%%%%%%%%%%%%%%%%%%%%%%%%%%%%%%%%%%%%%%%%%%%%%%%%%%%%%%%%%%%%%%%%%%%
%OLD 
