# Supplementary material for: Lag-invariant detection of interactions in spatially-extended systems using linear inverse modeling
Source: PLoS One. 2020 Dec 11;15(12):e0242715. doi: 10.1371/journal.pone.0242715 (PMC7732350; doi:10.1371/journal.pone.0242715)
Supplement: S12 File — (M) [file pone.0242715.s012.m]

% Set the following parameter fields:

% %setup 
% p.setup.lsource = 8; %length of one-dimensional source strip (mm)
% p.setup.lsensor = 3.6; %length of one-dimensional sensor strip (mm)
% p.setup.dsource = 0.1; %inter-source distance (mm)
% p.setup.dsensor = 0.4; %inter-sensor distance (mm)
% p.setup.xsource = -p.setup.lsource/2:p.setup.dsource:p.setup.lsource/2; %source locations 
% p.setup.xsensor = -p.setup.lsensor/2:p.setup.dsensor:p.setup.lsensor/2; %sensor locations 
% p.setup.m = length(p.setup.xsource); %number of source locations 
% p.setup.n = length(p.setup.xsensor); %number of sensor locations 
% p.setup.h = 0.5; %vertical distance of sensor strip to source strip (mm)
% 
% %source 
% p.source.loc = [1+25 81-25]; %as indices
% p.source.var = [1 1]; %variances of active sources 
% p.source.corr = 0.3; %absolute source correlation-level 
% p.source.angle = pi/2; %correlation angle 
% 
% %observation
% p.obs.noise = 0; %noise level (fraction of the maximal eigenvalue of L*L')
% p.obs.k = 100; %number of samples 
% 
% %estimation
% p.est.lambda1 = 10^(-20); %Estimator 1
% p.est.lambda2 = p.est.lambda1^2; %Estimator 2

function c = meg_testmodel_estimate(p)

%%%%%%%%%%%%%%%%%%%%%%%%%%%%%%%%%%%%%%%%%%%%%%%%%%%%%%%%%%%%%%%%%%%%%%%%%%%
%FORWARD MATRIX AND ITS SVD
L = zeros(p.setup.n,p.setup.m); %initialization 
%1. Electric potential due to current point-source 
for j=1:p.setup.m
    L(:,j) = 1./sqrt(p.setup.h^2 + (p.setup.xsensor-p.setup.xsource(j)).^2);
end
clear j
%L = L - ones(size(L))*diag(mean(L,1)); %take average reference
L = L/norm(L,'fro');
[U,D,V] = svd(L); 
d = diag(D); %singular values of L
V = V(:,1:size(d,1));
%%%%%%%%%%%%%%%%%%%%%%%%%%%%%%%%%%%%%%%%%%%%%%%%%%%%%%%%%%%%%%%%%%%%%%%%%%%
%SIMULATE SENSOR ACTIVITY
c.source = [p.source.var(1) p.source.corr*exp(i*p.source.angle) ; p.source.corr*exp(-i*p.source.angle) p.source.var(2)];
[Uc,Dc] = eig(c.source);
x = 1/sqrt(2)*(Uc*sqrt(Dc)*(randn(p.obs.k,2)+i*randn(p.obs.k,2))')'; clear Uc Dc %mix the independent signals 
X = zeros(p.setup.m,p.obs.k); X(p.source.loc,:) = x';
Y = L*X + 1/sqrt(2)*p.obs.noise*max(eig(L*L'))*(randn(p.setup.n,p.obs.k) + i*randn(p.setup.n,p.obs.k)); %add uncorrelated complex measurement noise 
c.source_full = zeros(p.setup.m,p.setup.m); c.source_full(p.source.loc,p.source.loc) = c.source;
clear x
%%%%%%%%%%%%%%%%%%%%%%%%%%%%%%%%%%%%%%%%%%%%%%%%%%%%%%%%%%%%%%%%%%%%%%%%%%%
%Estimator 1
F = V*diag(d./(d.^2 + p.est.lambda1))*U'; %inverse operator 
c.est1 = cov(Y'*F'); %estimate 
clear F
%%%%%%%%%%%%%%%%%%%%%%%%%%%%%%%%%%%%%%%%%%%%%%%%%%%%%%%%%%%%%%%%%%%%%%%%%%
%Estimator 2 
D = diag(kron(d,d)./(kron(d.^2,d.^2)+p.est.lambda2));
F = kron(V,V)*D*kron(U,U)'; clear D %inverse operator (vectorized)
c.est2 = reshape(F*reshape(cov(Y'),p.setup.n^2,1),p.setup.m,p.setup.m);
clear F 
%%%%%%%%%%%%%%%%%%%%%%%%%%%%%%%%%%%%%%%%%%%%%%%%%%%%%%%%%%%%%%%%%%%%%%%%%%%

%PLOTS 

if nargout == 0

%setup 
figure
subplot(4,3,1:3)
plot(p.setup.xsource,zeros(p.setup.m,1),'.k'), hold on
plot(p.setup.xsensor,p.setup.h*ones(p.setup.n,1),'ok')
plot(p.setup.xsource(p.source.loc),zeros(length(p.source.loc),1),'ro')
plot(p.setup.xsensor,10*L(:,p.source.loc(1))','k')
plot(p.setup.xsensor,10*L(:,p.source.loc(2))','k')
grid on
xlabel('Horizontal location (mm)')
ylabel('Vertical location (mm)')
%ylim([-1 2])

%true 
subplot(4,3,4)
imagesc(p.setup.xsource,p.setup.xsource,real(c.source_full)), colormap jet, colorbar, axis square, axis xy, colorbar
caxis([-1 1])
title('true (real part)')

subplot(4,3,7)
imagesc(p.setup.xsource,p.setup.xsource,imag(c.source_full)), colormap jet, colorbar, axis square, axis xy, colorbar
caxis([-1 1])
title('true (imag part)')

subplot(4,3,10)
imagesc(p.setup.xsource,p.setup.xsource,abs(c.source_full)), colormap jet, colorbar, axis square, axis xy, colorbar
caxis([-1 1])
title('true (abs)')

%estimator 1
subplot(4,3,5)
imagesc(p.setup.xsource,p.setup.xsource,real(c.est1)), colormap jet, colorbar, axis square, axis xy, colorbar
range = max(real(c.est1(:)));
caxis([-range range])
title('est 1 (real part)')

subplot(4,3,8)
imagesc(p.setup.xsource,p.setup.xsource,imag(c.est1)), colormap jet, colorbar, axis square, axis xy, colorbar
range = max(imag(c.est1(:)));
caxis([-range range])
title('est 1 (imag part)')

subplot(4,3,11)
imagesc(p.setup.xsource,p.setup.xsource,abs(c.est1)), colormap jet, colorbar, axis square, axis xy, colorbar
range = max(abs(c.est1(:)));
caxis([-range range])
title('est1 (abs)')

%estimator 2
subplot(4,3,6)
imagesc(p.setup.xsource,p.setup.xsource,real(c.est2)), colormap jet, colorbar, axis square, axis xy, colorbar
range = max(real(c.est2(:)));
caxis([-range range])
title('est 2 (real part)')

subplot(4,3,9)
imagesc(p.setup.xsource,p.setup.xsource,imag(c.est2)), colormap jet, colorbar, axis square, axis xy, colorbar
range = max(imag(c.est2(:)));
caxis([-range range])
title('est 2 (imag part)')

subplot(4,3,12)
imagesc(p.setup.xsource,p.setup.xsource,abs(c.est2)), colormap jet, colorbar, axis square, axis xy, colorbar
range = max(abs(c.est2(:)));
caxis([-range range])
title('est2 (abs)')

end
